# Supplementary material for: Effect of an Electric Field on the Structure and Stability of Atmospheric Clusters
Source: J Phys Chem A. 2024 Jan 13;128(3):646–55. doi: 10.1021/acs.jpca.3c07260 (PMC11389980; doi:10.1021/acs.jpca.3c07260)
Supplement: Supplementary file 2 — jp3c07260_si_002.zip [file jp3c07260_si_002.zip]

Archive with 16 entries (12 files):
- configs/
- configs/h2so4+h2so4/
- configs/h2so4+DMA/
- configs/h2so4+nh3/
- configs/h2so4+h2so4/h2so4+h2so4_noaug.xyz
- configs/h2so4+h2so4/h2so4+h2so4_noaug.inp
- configs/h2so4+h2so4/h2so4+h2so4_Ey=0.5_num_noaug.inp
- configs/h2so4+h2so4/h2so4+h2so4_Ey=0.5_num_noaug.xyz
- configs/h2so4+DMA/h2so4+DMA_noaug.inp
- configs/h2so4+DMA/h2so4+DMA_E=0.75d_num_noaug.xyz
- configs/h2so4+DMA/h2so4+DMA_noaug.out
- configs/h2so4+DMA/h2so4+DMA_E=0.75d_num_noaug.inp
- configs/h2so4+nh3/h2so4+nh3_E=0.5d_num_noaug.inp
- configs/h2so4+nh3/h2so4+nh3_E=0.5d_num_noaug.xyz
- configs/h2so4+nh3/h2so4+nh3_noaug.inp
- configs/h2so4+nh3/h2so4+nh3_noaug.xyz
