# Supplementary material for: Effect of an Electric Field on the Structure and Stability of Atmospheric Clusters
Source: J Phys Chem A. 2024 Jan 13;128(3):646–55. doi: 10.1021/acs.jpca.3c07260 (PMC11389980; doi:10.1021/acs.jpca.3c07260)
Supplement: Supplementary file 2 — jp3c07260_si_002.zip [file jp3c07260_si_002.zip › configs/h2so4+h2so4/h2so4+h2so4_noaug.xyz]

14
Coordinates from ORCA-job h2so4+h2so4_noaug
  S   -0.11091864672562     -0.56256186843259      0.14411007993240
  O   -1.34656762739686      0.23091811222442      0.65426613881060
  O   0.81651389333260     -0.67127572717037      1.42703442088563
  O   -0.55302409166134     -1.85783416755636     -0.23957720680078
  O   0.64912419720585      0.25705922186903     -0.76836186288721
  H   -1.12501015257477      1.19468218688290      0.74865744585792
  H   0.49332194680154     -1.38315183622157      1.99226251814090
  S   0.16656457094344      3.57662304026150     -0.05954670084389
  O   1.40259059490443      2.78343821427023     -0.56927708927156
  O   -0.76095675555778      3.68410389823524     -1.34250942645622
  O   -0.59308836745075      2.75719887618294      0.85343286735009
  O   0.60809279896002      4.87231250276165      0.32338315145059
  H   1.18132076424153      1.81962814722488     -0.66371075521163
  H   -0.43795926502229      4.39558595946807     -1.90834464095685
