# Supplementary material for: Effect of an Electric Field on the Structure and Stability of Atmospheric Clusters
Source: J Phys Chem A. 2024 Jan 13;128(3):646–55. doi: 10.1021/acs.jpca.3c07260 (PMC11389980; doi:10.1021/acs.jpca.3c07260)
Supplement: Supplementary file 2 — jp3c07260_si_002.zip [file jp3c07260_si_002.zip › configs/h2so4+h2so4/h2so4+h2so4_noaug.inp]

! wb97x-D3 cc-pVTZ defgrid3 OPT Freq
! VeryTightSCF TightOpt

%pal nprocs=128 end

%geom
  maxiter 200
end

*xyz 0 1
 S                    -0.13513300    -0.57247600     0.05656700
 O                    -1.43947452     0.22661393     0.58138131
 O                     0.86002454    -0.55071933     1.36851800
 O                    -0.58017622    -1.93701442    -0.22839376
 O                     0.60534649     0.23815740    -0.93898647
 H                    -1.16461095     1.16429464     0.71377306
 H                     0.47983965    -1.18015198     1.99596266
 S                     0.19119724     3.58654879     0.02793894
 O                     1.49544880     2.78786592    -0.49768037
 O                    -0.80523693     3.56348754    -1.28305275
 O                    -0.54791079     2.77599172     1.02459667
 O                     0.63575996     4.95150280     0.31169364
 H                     1.22089884     1.84994932    -0.62920336
 H                    -0.42596925     4.19267623    -1.91129563
*
