# Supplementary material for: Effect of an Electric Field on the Structure and Stability of Atmospheric Clusters
Source: J Phys Chem A. 2024 Jan 13;128(3):646–55. doi: 10.1021/acs.jpca.3c07260 (PMC11389980; doi:10.1021/acs.jpca.3c07260)
Supplement: Supplementary file 2 — jp3c07260_si_002.zip [file jp3c07260_si_002.zip › configs/h2so4+h2so4/h2so4+h2so4_Ey=0.5_num_noaug.xyz]

14
Coordinates from ORCA-job h2so4+h2so4_Ey=0.5_num_noaug
  S   0.14690056281634     -0.58426478572565      0.46920797371303
  O   -1.37886325464650     -0.25419136606120      0.37289515830777
  O   0.63015290824581      0.18241743221107      1.74256325408261
  O   0.25663257162508     -1.97877143456579      0.74728474916251
  O   0.81650127958589     -0.03456350502610     -0.69039850368947
  H   -1.50654700852085      0.67697740364400      0.05765310526721
  H   0.69213318859779      1.15209261219867      1.55947964589905
  S   -0.14046164770460      2.98948452902251     -0.31169238763379
  O   0.78527983938430      2.62782774538347     -1.51995717448097
  O   -0.40483741924111      4.48478105395040     -0.58199428343368
  O   -1.40318767893388      2.30944244865518     -0.44669560198936
  O   0.58804689103922      2.78872511395701      0.91986801790131
  H   0.99388708394654      1.67346867600556     -1.44143727099915
  H   0.31436654380597      5.06330063635077     -0.28495774210708
