# Supplementary material for: Effect of an Electric Field on the Structure and Stability of Atmospheric Clusters
Source: J Phys Chem A. 2024 Jan 13;128(3):646–55. doi: 10.1021/acs.jpca.3c07260 (PMC11389980; doi:10.1021/acs.jpca.3c07260)
Supplement: Supplementary file 2 — jp3c07260_si_002.zip [file jp3c07260_si_002.zip › configs/h2so4+DMA/h2so4+DMA_noaug.inp]

! wb97x-D3 cc-pVTZ defgrid3 OPT freq
! VeryTightSCF VeryTightOpt

%pal nprocs=128 end

%geom
  maxiter 200
end

*xyz 0 1
H          1.23154       -0.06294        0.81499
S         -1.28980       -0.14316        0.01133
O         -1.89793        1.37782        0.02518
O         -0.43160       -0.20212       -1.20722
O         -2.43686       -1.03300       -0.00998
O         -0.45284       -0.15942        1.23469
H         -2.76088        1.34267       -0.40774
N          1.90211       -0.00907        0.01237
H          1.18101       -0.07736       -0.75460
C          2.80209       -1.17633       -0.00595
H          3.45851       -1.14714        0.86533
H          3.39894       -1.16040       -0.91933
H          2.19445       -2.08106        0.01972
C          2.56573        1.30761       -0.01859
H          3.22196        1.40701        0.84751
H          1.79650        2.07958        0.00966
H          3.14684        1.39975       -0.93741
*
