# Supplementary material for: Effect of an Electric Field on the Structure and Stability of Atmospheric Clusters
Source: J Phys Chem A. 2024 Jan 13;128(3):646–55. doi: 10.1021/acs.jpca.3c07260 (PMC11389980; doi:10.1021/acs.jpca.3c07260)
Supplement: Supplementary file 2 — jp3c07260_si_002.zip [file jp3c07260_si_002.zip › configs/h2so4+DMA/h2so4+DMA_E=0.75d_num_noaug.xyz]

17
Coordinates from ORCA-job h2so4+DMA_E=0.75d_num_noaug
  H   1.30631023056767     -0.10843197558747      0.85793572734819
  S   -1.54172206405377     -0.26935543967749      0.02915974229201
  O   -2.28018473979641      1.18610271364716     -0.12762970554071
  O   -0.68873283064375     -0.38498183319632     -1.15834394314561
  O   -2.67643959596053     -1.16974176454582      0.08020006727714
  O   -0.75244641247557     -0.17514344058303      1.25784311189167
  H   -1.58523105327253      1.83641381949194     -0.26635367590884
  N   1.89267490093443     -0.03045124413829      0.01967216741604
  H   1.18506067539303     -0.14103428000977     -0.72331183077771
  C   2.88527358683634     -1.13379793919744     -0.03394494197162
  H   3.56330998964221     -1.04695395980952      0.81108218447350
  H   3.45355564680022     -1.05567086257121     -0.95703233311001
  H   2.35743542931948     -2.08221838400197      0.00168669876307
  C   2.51428338326552      1.31775536327671     -0.04211093119934
  H   3.20466439075102      1.43253501707761      0.78954069884398
  H   1.73235477125913      2.06921092317515      0.01823781880619
  H   3.05960369143341      1.41820328664975     -0.97667085545791
