# Supplementary material for: Effect of an Electric Field on the Structure and Stability of Atmospheric Clusters
Source: J Phys Chem A. 2024 Jan 13;128(3):646–55. doi: 10.1021/acs.jpca.3c07260 (PMC11389980; doi:10.1021/acs.jpca.3c07260)
Supplement: Supplementary file 2 — jp3c07260_si_002.zip [file jp3c07260_si_002.zip › configs/h2so4+DMA/h2so4+DMA_noaug.out]

                                 *****************
                                 * O   R   C   A *
                                 *****************

                                            #,                                       
                                            ###                                      
                                            ####                                     
                                            #####                                    
                                            ######                                   
                                           ########,                                 
                                     ,,################,,,,,                         
                               ,,#################################,,                 
                          ,,##########################################,,             
                       ,#########################################, ''#####,          
                    ,#############################################,,   '####,        
                  ,##################################################,,,,####,       
                ,###########''''           ''''###############################       
              ,#####''   ,,,,##########,,,,          '''####'''          '####       
            ,##' ,,,,###########################,,,                        '##       
           ' ,,###''''                  '''############,,,                           
         ,,##''                                '''############,,,,        ,,,,,,###''
      ,#''                                            '''#######################'''  
     '                                                          ''''####''''         
             ,#######,   #######,   ,#######,      ##                                
            ,#'     '#,  ##    ##  ,#'     '#,    #''#        ######   ,####,        
            ##       ##  ##   ,#'  ##            #'  '#       #        #'  '#        
            ##       ##  #######   ##           ,######,      #####,   #    #        
            '#,     ,#'  ##    ##  '#,     ,#' ,#      #,         ##   #,  ,#        
             '#######'   ##     ##  '#######'  #'      '#     #####' # '####'        


                  #######################################################
                  #                        -***-                        #
                  #          Department of theory and spectroscopy      #
                  #    Directorship and core code : Frank Neese         #
                  #        Max Planck Institute fuer Kohlenforschung    #
                  #                Kaiser Wilhelm Platz 1               #
                  #                 D-45470 Muelheim/Ruhr               #
                  #                      Germany                        #
                  #                                                     #
                  #                  All rights reserved                #
                  #                        -***-                        #
                  #######################################################


                         Program Version 5.0.3 -  RELEASE  -


 With contributions from (in alphabetic order):
   Daniel Aravena         : Magnetic Suceptibility
   Michael Atanasov       : Ab Initio Ligand Field Theory (pilot matlab implementation)
   Alexander A. Auer      : GIAO ZORA, VPT2 properties, NMR spectrum
   Ute Becker             : Parallelization
   Giovanni Bistoni       : ED, misc. LED, open-shell LED, HFLD
   Martin Brehm           : Molecular dynamics
   Dmytro Bykov           : SCF Hessian
   Vijay G. Chilkuri      : MRCI spin determinant printing, contributions to CSF-ICE
   Dipayan Datta          : RHF DLPNO-CCSD density
   Achintya Kumar Dutta   : EOM-CC, STEOM-CC
   Dmitry Ganyushin       : Spin-Orbit,Spin-Spin,Magnetic field MRCI
   Miquel Garcia          : C-PCM and meta-GGA Hessian, CC/C-PCM, Gaussian charge scheme
   Yang Guo               : DLPNO-NEVPT2, F12-NEVPT2, CIM, IAO-localization
   Andreas Hansen         : Spin unrestricted coupled pair/coupled cluster methods
   Benjamin Helmich-Paris : MC-RPA, TRAH-SCF, COSX integrals
   Lee Huntington         : MR-EOM, pCC
   Robert Izsak           : Overlap fitted RIJCOSX, COSX-SCS-MP3, EOM
   Marcus Kettner         : VPT2
   Christian Kollmar      : KDIIS, OOCD, Brueckner-CCSD(T), CCSD density, CASPT2, CASPT2-K
   Simone Kossmann        : Meta GGA functionals, TD-DFT gradient, OOMP2, MP2 Hessian
   Martin Krupicka        : Initial AUTO-CI
   Lucas Lang             : DCDCAS
   Marvin Lechner         : AUTO-CI (C++ implementation), FIC-MRCC
   Dagmar Lenk            : GEPOL surface, SMD
   Dimitrios Liakos       : Extrapolation schemes; Compound Job, initial MDCI parallelization
   Dimitrios Manganas     : Further ROCIS development; embedding schemes
   Dimitrios Pantazis     : SARC Basis sets
   Anastasios Papadopoulos: AUTO-CI, single reference methods and gradients
   Taras Petrenko         : DFT Hessian,TD-DFT gradient, ASA, ECA, R-Raman, ABS, FL, XAS/XES, NRVS
   Peter Pinski           : DLPNO-MP2, DLPNO-MP2 Gradient
   Christoph Reimann      : Effective Core Potentials
   Marius Retegan         : Local ZFS, SOC
   Christoph Riplinger    : Optimizer, TS searches, QM/MM, DLPNO-CCSD(T), (RO)-DLPNO pert. Triples
   Tobias Risthaus        : Range-separated hybrids, TD-DFT gradient, RPA, STAB
   Michael Roemelt        : Original ROCIS implementation
   Masaaki Saitow         : Open-shell DLPNO-CCSD energy and density
   Barbara Sandhoefer     : DKH picture change effects
   Avijit Sen             : IP-ROCIS
   Kantharuban Sivalingam : CASSCF convergence, NEVPT2, FIC-MRCI
   Bernardo de Souza      : ESD, SOC TD-DFT
   Georgi Stoychev        : AutoAux, RI-MP2 NMR, DLPNO-MP2 response
   Willem Van den Heuvel  : Paramagnetic NMR
   Boris Wezisla          : Elementary symmetry handling
   Frank Wennmohs         : Technical directorship


 We gratefully acknowledge several colleagues who have allowed us to
 interface, adapt or use parts of their codes:
   Stefan Grimme, W. Hujo, H. Kruse, P. Pracht,  : VdW corrections, initial TS optimization,
                  C. Bannwarth, S. Ehlert          DFT functionals, gCP, sTDA/sTD-DF
   Ed Valeev, F. Pavosevic, A. Kumar             : LibInt (2-el integral package), F12 methods
   Garnet Chan, S. Sharma, J. Yang, R. Olivares  : DMRG
   Ulf Ekstrom                                   : XCFun DFT Library
   Mihaly Kallay                                 : mrcc  (arbitrary order and MRCC methods)
   Jiri Pittner, Ondrej Demel                    : Mk-CCSD
   Frank Weinhold                                : gennbo (NPA and NBO analysis)
   Christopher J. Cramer and Donald G. Truhlar   : smd solvation model
   Lars Goerigk                                  : TD-DFT with DH, B97 family of functionals
   V. Asgeirsson, H. Jonsson                     : NEB implementation
   FAccTs GmbH                                   : IRC, NEB, NEB-TS, DLPNO-Multilevel, CI-OPT
                                                   MM, QMMM, 2- and 3-layer-ONIOM, Crystal-QMMM,
                                                   LR-CPCM, SF, NACMEs, symmetry and pop. for TD-DFT,
                                                   nearIR, NL-DFT gradient (VV10), updates on ESD,
                                                   ML-optimized integration grids
   S Lehtola, MJT Oliveira, MAL Marques          : LibXC Library
   Liviu Ungur et al                             : ANISO software


 Your calculation uses the libint2 library for the computation of 2-el integrals
 For citations please refer to: http://libint.valeyev.net

 Your ORCA version has been built with support for libXC version: 5.1.0
 For citations please refer to: https://tddft.org/programs/libxc/

 This ORCA versions uses:
   CBLAS   interface :  Fast vector & matrix operations
   LAPACKE interface :  Fast linear algebra routines
   SCALAPACK package :  Parallel linear algebra routines
   Shared memory     :  Shared parallel matrices
   BLAS/LAPACK       :  OpenBLAS 0.3.15  USE64BITINT DYNAMIC_ARCH NO_AFFINITY Zen SINGLE_THREADED
        Core in use  :  Zen
   Copyright (c) 2011-2014, The OpenBLAS Project


Your calculation utilizes the atom-pairwise dispersion correction
with the zero-damping scheme (D30)
Cite in your paper:
S.Grimme, J.Antony, S.Ehrlich and H.Krieg, J.Chem.Phys., 132, (2010), 154104 
   

XCFun DFT library Copyright 2009-2010 Ulf Ekstrom and contributors.
See http://admol.org/xcfun for more information.
This is free software; see the source code for copying conditions.
There is ABSOLUTELY NO WARRANTY; not even for MERCHANTABILITY or FITNESS FOR A PARTICULAR PURPOSE.
For details see the documentation.
Scientific users of this library should cite U. Ekstrom, L. Visscher, R. Bast, A. J. Thorvaldsen and K. Ruud;
J.Chem.Theor.Comp. 2010, DOI: 10.1021/ct100117s
XCFun Version 0.99 

================================================================================

----- Orbital basis set information -----
Your calculation utilizes the basis: cc-pVTZ 
       H, B-Ne : Obtained from the ccRepo (grant-hill.group.shef.ac.uk/ccrepo) Feb. 2017
                 T. H. Dunning, Jr., J. Chem. Phys. 90, 1007 (1989)
            He : Obtained from the ccRepo (grant-hill.group.shef.ac.uk/ccrepo) Feb. 2017
                 D. E. Woon, T. H. Dunning, Jr., J. Chem. Phys. 100, 2975 (1994)
  Li-Be, Na-Mg : Obtained from the ccRepo (grant-hill.group.shef.ac.uk/ccrepo) Feb. 2017
                 B. P. Prascher, D. E. Woon, K. A. Peterson, T. H. Dunning, Jr., A. K. Wilson, Theor. Chem. Acc. 128, 69 (2011)
         Al-Ar : Obtained from the ccRepo (grant-hill.group.shef.ac.uk/ccrepo) Feb. 2017
                 D. E. Woon, T. H. Dunning, Jr., J. Chem. Phys. 98, 1358 (1993)
            Ca : Obtained from the Peterson Research Group Website (tyr0.chem.wsu.edu/~kipeters) Feb. 2017
                 J. Koput, K. A. Peterson, J. Phys. Chem. 106, 9595 (2002)
         Sc-Zn : Obtained from the ccRepo (grant-hill.group.shef.ac.uk/ccrepo) Feb. 2017
                 N. B. Balabanov, K. A. Peterson, J. Chem. Phys. 123, 064107 (2005)
                 N. B. Balabanov, K. A. Peterson, J. Chem. Phys. 125, 074110 (2006)
         Ga-Kr : Obtained from the ccRepo (grant-hill.group.shef.ac.uk/ccrepo) Feb. 2017
                 A. K. Wilson, D. E. Woon, K. A. Peterson, T. H. Dunning, Jr., J. Chem. Phys. 110, 7667 (1999)
             Y : Obtained from the ccRepo (grant-hill.group.shef.ac.uk/ccrepo) Feb. 2017
                 K. A. Peterson, D. Figgen, M. Dolg, H. Stoll, J. Chem. Phys. 126, 124101 (2007)
        Ag, Au : Obtained from the Peterson Research Group Website (tyr0.chem.wsu.edu/~kipeters) Feb. 2017
                 K. A. Peterson, C. Puzzarini, Theor. Chem. Acc. 114, 283 (2005)

----- AuxJ basis set information -----
Your calculation utilizes the auxiliary basis: def2/J
   F. Weigend, Phys. Chem. Chem. Phys. 8, 1057 (2006).

================================================================================
                                        WARNINGS
                       Please study these warnings very carefully!
================================================================================


WARNING: Geometry Optimization
  ===> : Switching off AutoStart
         For restart on a previous wavefunction, please use MOREAD

INFO   : the flag for use of the SHARK integral package has been found!

================================================================================
                                       INPUT FILE
================================================================================
NAME = h2so4+DMA_noaug.inp
|  1> ! wb97x-D3 cc-pVTZ defgrid3 OPT freq
|  2> ! VeryTightSCF VeryTightOpt
|  3> 
|  4> %pal nprocs=128 end
|  5> 
|  6> %geom
|  7>   maxiter 200
|  8> end
|  9> 
| 10> *xyz 0 1
| 11> H          1.23154       -0.06294        0.81499
| 12> S         -1.28980       -0.14316        0.01133
| 13> O         -1.89793        1.37782        0.02518
| 14> O         -0.43160       -0.20212       -1.20722
| 15> O         -2.43686       -1.03300       -0.00998
| 16> O         -0.45284       -0.15942        1.23469
| 17> H         -2.76088        1.34267       -0.40774
| 18> N          1.90211       -0.00907        0.01237
| 19> H          1.18101       -0.07736       -0.75460
| 20> C          2.80209       -1.17633       -0.00595
| 21> H          3.45851       -1.14714        0.86533
| 22> H          3.39894       -1.16040       -0.91933
| 23> H          2.19445       -2.08106        0.01972
| 24> C          2.56573        1.30761       -0.01859
| 25> H          3.22196        1.40701        0.84751
| 26> H          1.79650        2.07958        0.00966
| 27> H          3.14684        1.39975       -0.93741
| 28> *
| 29> 
| 30> 
| 31>                          ****END OF INPUT****
================================================================================

                       *****************************
                       * Geometry Optimization Run *
                       *****************************

Geometry optimization settings:
Update method            Update   .... BFGS
Choice of coordinates    CoordSys .... Z-matrix Internals
Initial Hessian          InHess   .... Almoef's Model

Convergence Tolerances:
Energy Change            TolE     ....  2.0000e-07 Eh
Max. Gradient            TolMAXG  ....  3.0000e-05 Eh/bohr
RMS Gradient             TolRMSG  ....  8.0000e-06 Eh/bohr
Max. Displacement        TolMAXD  ....  2.0000e-04 bohr
RMS Displacement         TolRMSD  ....  1.0000e-04 bohr
Strict Convergence                ....  False
------------------------------------------------------------------------------
                        ORCA OPTIMIZATION COORDINATE SETUP
------------------------------------------------------------------------------

The optimization will be done in new redundant internal coordinates
Making redundant internal coordinates   ...  (new redundants) done
Evaluating the initial hessian          ...  (Almloef) done
Evaluating the coordinates              ...  done
Calculating the B-matrix                .... done
Calculating the G-matrix                .... done
Diagonalizing the G-matrix              .... done
The first mode is                       ....   36
The number of degrees of freedom        ....   45

    -----------------------------------------------------------------
                    Redundant Internal Coordinates


    -----------------------------------------------------------------
         Definition                    Initial Value    Approx d2E/dq
    -----------------------------------------------------------------
      1. B(O   2,S   1)                  1.6381         0.606463   
      2. B(O   3,S   1)                  1.4916         1.038865   
      3. B(O   4,S   1)                  1.4519         1.201945   
      4. B(O   5,S   1)                  1.4824         1.074724   
      5. B(O   5,H   0)                  1.7386         0.029773   
      6. B(H   6,O   2)                  0.9661         0.508445   
      7. B(N   7,H   0)                  1.0473         0.377346   
      8. B(H   8,N   7)                  1.0549         0.366861   
      9. B(H   8,O   3)                  1.6796         0.036978   
     10. B(C   9,N   7)                  1.4740         0.410955   
     11. B(H  10,C   9)                  1.0913         0.358425   
     12. B(H  11,C   9)                  1.0912         0.358498   
     13. B(H  12,C   9)                  1.0901         0.359905   
     14. B(C  13,N   7)                  1.4748         0.409830   
     15. B(H  14,C  13)                  1.0912         0.358558   
     16. B(H  15,C  13)                  1.0902         0.359887   
     17. B(H  16,C  13)                  1.0911         0.358702   
     18. A(O   5,H   0,N   7)          143.9223         0.202342   
     19. A(O   3,S   1,O   5)          110.4213         0.585076   
     20. A(O   2,S   1,O   5)          102.2873         0.528178   
     21. A(O   2,S   1,O   4)          106.0149         0.539441   
     22. A(O   3,S   1,O   4)          114.7298         0.597798   
     23. A(O   4,S   1,O   5)          116.8373         0.601721   
     24. A(O   2,S   1,O   3)          104.9043         0.524818   
     25. A(S   1,O   2,H   6)          107.0996         0.387209   
     26. A(S   1,O   3,H   8)          109.2281         0.275118   
     27. A(H   0,O   5,S   1)          110.3151         0.267575   
     28. A(C   9,N   7,C  13)          115.5938         0.370585   
     29. A(H   8,N   7,C  13)          110.4942         0.325543   
     30. A(H   8,N   7,C   9)          110.9188         0.325690   
     31. A(H   0,N   7,C   9)          111.0838         0.327205   
     32. A(H   0,N   7,C  13)          110.4956         0.327057   
     33. A(H   0,N   7,H   8)           96.6719         0.289102   
     34. A(O   3,H   8,N   7)          148.9849         0.207283   
     35. A(H  10,C   9,H  12)          109.7966         0.290602   
     36. A(N   7,C   9,H  12)          108.4563         0.327445   
     37. A(H  10,C   9,H  11)          109.8097         0.290423   
     38. A(N   7,C   9,H  11)          109.4383         0.327234   
     39. A(N   7,C   9,H  10)          109.6428         0.327223   
     40. A(H  11,C   9,H  12)          109.6757         0.290611   
     41. A(H  15,C  13,H  16)          109.7452         0.290635   
     42. A(H  14,C  13,H  16)          109.9030         0.290466   
     43. A(N   7,C  13,H  16)          109.4350         0.327117   
     44. A(H  14,C  13,H  15)          109.8330         0.290617   
     45. A(N   7,C  13,H  15)          108.3099         0.327295   
     46. A(N   7,C  13,H  14)          109.5897         0.327095   
     47. D(H   6,O   2,S   1,O   5)   -150.2957         0.008601   
     48. D(H   6,O   2,S   1,O   4)    -27.3930         0.008601   
     49. D(H   6,O   2,S   1,O   3)     94.3950         0.008601   
     50. D(H   8,O   3,S   1,O   5)     -6.8243         0.024240   
     51. D(H   8,O   3,S   1,O   2)    102.6928         0.024240   
     52. D(H   8,O   3,S   1,O   4)   -141.4006         0.024240   
     53. D(S   1,O   5,H   0,N   7)     -1.2085         0.001926   
     54. D(H   0,O   5,S   1,O   4)    139.8013         0.026001   
     55. D(H   0,O   5,S   1,O   3)      6.2776         0.026001   
     56. D(H   0,O   5,S   1,O   2)   -104.9443         0.026001   
     57. D(C   9,N   7,H   0,O   5)   -118.2226         0.170085   
     58. D(H   8,N   7,H   0,O   5)     -2.7316         0.170085   
     59. D(C  13,N   7,H   0,O   5)    112.1059         0.170085   
     60. D(O   3,H   8,N   7,H   0)      1.3147         0.158607   
     61. D(N   7,H   8,O   3,S   1)      3.7772         0.002171   
     62. D(O   3,H   8,N   7,C  13)   -113.5239         0.158607   
     63. D(O   3,H   8,N   7,C   9)    116.9382         0.158607   
     64. D(H  12,C   9,N   7,C  13)   -179.9852         0.015427   
     65. D(H  12,C   9,N   7,H   8)    -53.2095         0.015427   
     66. D(H  12,C   9,N   7,H   0)     53.0909         0.015427   
     67. D(H  11,C   9,N   7,C  13)    -60.3689         0.015427   
     68. D(H  11,C   9,N   7,H   8)     66.4068         0.015427   
     69. D(H  11,C   9,N   7,H   0)    172.7073         0.015427   
     70. D(H  10,C   9,N   7,C  13)     60.1318         0.015427   
     71. D(H  10,C   9,N   7,H   8)   -173.0925         0.015427   
     72. D(H  10,C   9,N   7,H   0)    -66.7921         0.015427   
     73. D(H  15,C  13,N   7,H   0)    -52.1840         0.015343   
     74. D(H  14,C  13,N   7,C   9)    -59.5953         0.015343   
     75. D(H  14,C  13,N   7,H   8)    173.4151         0.015343   
     76. D(H  15,C  13,N   7,H   8)     53.6070         0.015343   
     77. D(H  14,C  13,N   7,H   0)     67.6241         0.015343   
     78. D(H  16,C  13,N   7,C   9)     60.9852         0.015343   
     79. D(H  16,C  13,N   7,H   8)    -66.0045         0.015343   
     80. D(H  16,C  13,N   7,H   0)   -171.7955         0.015343   
     81. D(H  15,C  13,N   7,C   9)   -179.4034         0.015343   
    -----------------------------------------------------------------

Number of atoms                         .... 17
Number of degrees of freedom            .... 81

         *************************************************************
         *                GEOMETRY OPTIMIZATION CYCLE   1            *
         *************************************************************
---------------------------------
CARTESIAN COORDINATES (ANGSTROEM)
---------------------------------
  H      1.231540   -0.062940    0.814990
  S     -1.289800   -0.143160    0.011330
  O     -1.897930    1.377820    0.025180
  O     -0.431600   -0.202120   -1.207220
  O     -2.436860   -1.033000   -0.009980
  O     -0.452840   -0.159420    1.234690
  H     -2.760880    1.342670   -0.407740
  N      1.902110   -0.009070    0.012370
  H      1.181010   -0.077360   -0.754600
  C      2.802090   -1.176330   -0.005950
  H      3.458510   -1.147140    0.865330
  H      3.398940   -1.160400   -0.919330
  H      2.194450   -2.081060    0.019720
  C      2.565730    1.307610   -0.018590
  H      3.221960    1.407010    0.847510
  H      1.796500    2.079580    0.009660
  H      3.146840    1.399750   -0.937410

----------------------------
CARTESIAN COORDINATES (A.U.)
----------------------------
  NO LB      ZA    FRAG     MASS         X           Y           Z
   0 H     1.0000    0     1.008    2.327273   -0.118939    1.540108
   1 S    16.0000    0    32.060   -2.437369   -0.270533    0.021411
   2 O     8.0000    0    15.999   -3.586568    2.603702    0.047583
   3 O     8.0000    0    15.999   -0.815606   -0.381951   -2.281315
   4 O     8.0000    0    15.999   -4.604998   -1.952087   -0.018859
   5 O     8.0000    0    15.999   -0.855744   -0.301260    2.333226
   6 H     1.0000    0     1.008   -5.217307    2.537279   -0.770517
   7 N     7.0000    0    14.007    3.594467   -0.017140    0.023376
   8 H     1.0000    0     1.008    2.231785   -0.146189   -1.425987
   9 C     6.0000    0    12.011    5.295183   -2.222942   -0.011244
  10 H     1.0000    0     1.008    6.535637   -2.167780    1.635237
  11 H     1.0000    0     1.008    6.423066   -2.192838   -1.737282
  12 H     1.0000    0     1.008    4.146910   -3.932633    0.037265
  13 C     6.0000    0    12.011    4.848527    2.471025   -0.035130
  14 H     1.0000    0     1.008    6.088622    2.658864    1.601562
  15 H     1.0000    0     1.008    3.394893    3.929837    0.018255
  16 H     1.0000    0     1.008    5.946666    2.645144   -1.771448

--------------------------------
INTERNAL COORDINATES (ANGSTROEM)
--------------------------------
 H      0   0   0     0.000000000000     0.00000000     0.00000000
 S      1   0   0     2.647538486897     0.00000000     0.00000000
 O      2   1   0     1.638106858480   108.83500814     0.00000000
 O      2   1   3     1.491592311625    72.61736477   100.25199564
 O      2   1   3     1.451900817997   140.84197487   208.29845049
 O      2   1   3     1.482354923357    38.01182232   274.08786773
 H      3   2   1     0.966094173153   107.09959556   170.75308112
 N      1   2   3     1.047265470738   112.25341669   265.14320776
 H      8   1   2     1.054936829862    96.67185291   356.58283730
 C      8   1   2     1.474040545711   111.08376876   241.09176666
 H     10   8   1     1.091269036902   109.64279722   293.20794581
 H     10   8   1     1.091213412583   109.43825812   172.70729266
 H     10   8   1     1.090147554875   108.45628902    53.09094082
 C      8   1   2     1.474786848463   110.49561822   111.42032199
 H     14   8   1     1.091167898584   109.58974989    67.62405621
 H     14   8   1     1.090160784609   108.30989285   307.81602435
 H     14   8   1     1.091058570426   109.43504956   188.20454559

---------------------------
INTERNAL COORDINATES (A.U.)
---------------------------
 H      0   0   0     0.000000000000     0.00000000     0.00000000
 S      1   0   0     5.003122669251     0.00000000     0.00000000
 O      2   1   0     3.095573340626   108.83500814     0.00000000
 O      2   1   3     2.818700972435    72.61736477   100.25199564
 O      2   1   3     2.743694919630   140.84197487   208.29845049
 O      2   1   3     2.801244838414    38.01182232   274.08786773
 H      3   2   1     1.825653406836   107.09959556   170.75308112
 N      1   2   3     1.979044929207   112.25341669   265.14320776
 H      8   1   2     1.993541697027    96.67185291   356.58283730
 C      8   1   2     2.785532941690   111.08376876   241.09176666
 H     10   8   1     2.062199618172   109.64279722   293.20794581
 H     10   8   1     2.062094503443   109.43825812   172.70729266
 H     10   8   1     2.060080324278   108.45628902    53.09094082
 C      8   1   2     2.786943249504   110.49561822   111.42032199
 H     14   8   1     2.062008494450   109.58974989    67.62405621
 H     14   8   1     2.060105324852   108.30989285   307.81602435
 H     14   8   1     2.061801894173   109.43504956   188.20454559

---------------------
BASIS SET INFORMATION
---------------------
There are 5 groups of distinct atoms

 Group   1 Type H   : 5s2p1d contracted to 3s2p1d pattern {311/11/1}
 Group   2 Type S   : 41s16p2d1f contracted to 5s4p2d1f pattern {13131311/7711/11/1}
 Group   3 Type O   : 18s5p2d1f contracted to 4s3p2d1f pattern {8811/311/11/1}
 Group   4 Type N   : 18s5p2d1f contracted to 4s3p2d1f pattern {8811/311/11/1}
 Group   5 Type C   : 18s5p2d1f contracted to 4s3p2d1f pattern {8811/311/11/1}

Atom   0H    basis set group =>   1
Atom   1S    basis set group =>   2
Atom   2O    basis set group =>   3
Atom   3O    basis set group =>   3
Atom   4O    basis set group =>   3
Atom   5O    basis set group =>   3
Atom   6H    basis set group =>   1
Atom   7N    basis set group =>   4
Atom   8H    basis set group =>   1
Atom   9C    basis set group =>   5
Atom  10H    basis set group =>   1
Atom  11H    basis set group =>   1
Atom  12H    basis set group =>   1
Atom  13C    basis set group =>   5
Atom  14H    basis set group =>   1
Atom  15H    basis set group =>   1
Atom  16H    basis set group =>   1
---------------------------------
AUXILIARY/J BASIS SET INFORMATION
---------------------------------
There are 5 groups of distinct atoms

 Group   1 Type H   : 5s2p1d contracted to 3s1p1d pattern {311/2/1}
 Group   2 Type S   : 14s5p5d2f1g contracted to 8s4p3d1f1g pattern {71111111/2111/311/2/1}
 Group   3 Type O   : 12s5p4d2f1g contracted to 6s4p3d1f1g pattern {711111/2111/211/2/1}
 Group   4 Type N   : 12s5p4d2f1g contracted to 6s4p3d1f1g pattern {711111/2111/211/2/1}
 Group   5 Type C   : 12s5p4d2f1g contracted to 6s4p3d1f1g pattern {711111/2111/211/2/1}

Atom   0H    basis set group =>   1
Atom   1S    basis set group =>   2
Atom   2O    basis set group =>   3
Atom   3O    basis set group =>   3
Atom   4O    basis set group =>   3
Atom   5O    basis set group =>   3
Atom   6H    basis set group =>   1
Atom   7N    basis set group =>   4
Atom   8H    basis set group =>   1
Atom   9C    basis set group =>   5
Atom  10H    basis set group =>   1
Atom  11H    basis set group =>   1
Atom  12H    basis set group =>   1
Atom  13C    basis set group =>   5
Atom  14H    basis set group =>   1
Atom  15H    basis set group =>   1
Atom  16H    basis set group =>   1


           ************************************************************
           *        Program running with 128 parallel MPI-processes   *
           *              working on a common directory               *
           ************************************************************
------------------------------------------------------------------------------
                           ORCA GTO INTEGRAL CALCULATION
                           -- RI-GTO INTEGRALS CHOSEN --
------------------------------------------------------------------------------
------------------------------------------------------------------------------
                   ___                                                        
                  /   \      - P O W E R E D   B Y -                         
                 /     \                                                     
                 |  |  |   _    _      __       _____    __    __             
                 |  |  |  | |  | |    /  \     |  _  \  |  |  /  |          
                  \  \/   | |  | |   /    \    | | | |  |  | /  /          
                 / \  \   | |__| |  /  /\  \   | |_| |  |  |/  /          
                |  |  |   |  __  | /  /__\  \  |    /   |      \           
                |  |  |   | |  | | |   __   |  |    \   |  |\   \          
                \     /   | |  | | |  |  |  |  | |\  \  |  | \   \       
                 \___/    |_|  |_| |__|  |__|  |_| \__\ |__|  \__/        
                                                                              
                      - O R C A' S   B I G   F R I E N D -                    
                                      &                                       
                       - I N T E G R A L  F E E D E R -                       
                                                                              
 v1 FN, 2020, v2 2021                                                         
------------------------------------------------------------------------------


Reading SHARK input file h2so4+DMA_noaug.SHARKINP.tmp ... ok
----------------------
SHARK INTEGRAL PACKAGE
----------------------

Number of atoms                             ...     17
Number of basis functions                   ...    437
Number of shells                            ...    193
Maximum angular momentum                    ...      3
Integral batch strategy                     ... SHARK/LIBINT Hybrid
RI-J (if used) integral strategy            ... SPLIT-RIJ (Revised 2003 algorithm where possible)
Printlevel                                  ...      1
Contraction scheme used                     ... PARTIAL GENERAL contraction
Coulomb Range Separation                    ... NOT USED
Exchange Range Separation                   ... Long Range
   Mu parameter                             ...  0.250000
   Scaling (regular/separated)              ...  0.195728  0.804272
Finite Nucleus Model                        ... NOT USED
Auxiliary Coulomb fitting basis             ... AVAILABLE
   # of basis functions in Aux-J            ...    493
   # of shells in Aux-J                     ...    167
   Maximum angular momentum in Aux-J        ...      4
Auxiliary J/K fitting basis                 ... NOT available
Auxiliary Correlation fitting basis         ... NOT available
Auxiliary 'external' fitting basis          ... NOT available
Integral threshold                          ...     1.000000e-12
Primitive cut-off                           ...     1.000000e-14
Primitive pair pre-selection threshold      ...     1.000000e-14

Calculating pre-screening integrals         ... done (  0.0 sec) Dimension = 193
Calculating pre-screening integrals (ORCA)  ... done (  0.1 sec) Dimension = 136
Organizing shell pair data                  ... done (  0.1 sec)
Shell pair information
Total number of shell pairs                 ...     18721
Shell pairs after pre-screening             ...     13521
Total number of primitive shell pairs       ...     25473
Primitive shell pairs kept                  ...     16690
          la=0 lb=0:   3890 shell pairs
          la=1 lb=0:   4042 shell pairs
          la=1 lb=1:   1025 shell pairs
          la=2 lb=0:   2029 shell pairs
          la=2 lb=1:   1020 shell pairs
          la=2 lb=2:    277 shell pairs
          la=3 lb=0:    705 shell pairs
          la=3 lb=1:    331 shell pairs
          la=3 lb=2:    170 shell pairs
          la=3 lb=3:     32 shell pairs

Calculating one electron integrals          ... done (  0.1 sec)
Calculating RI/J V-Matrix + Cholesky decomp.... done (  0.1 sec)
Calculating Nuclear repulsion               ... done (  0.0 sec) ENN=    548.879689973617 Eh

SHARK setup successfully completed in   0.9 seconds

Maximum memory used throughout the entire GTOINT-calculation: 58.2 MB


           ************************************************************
           *        Program running with 128 parallel MPI-processes   *
           *              working on a common directory               *
           ************************************************************
-------------------------------------------------------------------------------
                                 ORCA SCF
-------------------------------------------------------------------------------

------------
SCF SETTINGS
------------
Hamiltonian:
 Density Functional     Method          .... DFT(GTOs)
 Exchange Functional    Exchange        .... WB97X-D3
 Correlation Functional Correlation     .... WB97X-D3
 Gradients option       PostSCFGGA      .... off
 Hybrid DFT is turned on
   Fraction HF Exchange ScalHFX         ....  0.195728
   Scaling of DF-GGA-X  ScalDFX         ....  0.000000
   Scaling of DF-GGA-C  ScalDFC         ....  1.000000
   Scaling of DF-LDA-C  ScalLDAC        ....  1.000000
   Perturbative correction              ....  0.000000
   Density functional embedding theory  .... OFF
 Long-range corrected/Screened/Range-Separated Hybrid DFT is turned on
   Amount of maximum screened exact exchange              ....  0.804272
   Range separation parameter mu (erf(mu*r12)/r12)        ....  0.250000
 RI-approximation to the Coulomb term is turned on
   Number of AuxJ basis functions       .... 493
   RIJ-COSX (HFX calculated with COS-X)).... on


General Settings:
 Integral files         IntName         .... h2so4+DMA_noaug
 Hartree-Fock type      HFTyp           .... RHF
 Total Charge           Charge          ....    0
 Multiplicity           Mult            ....    1
 Number of Electrons    NEL             ....   76
 Basis Dimension        Dim             ....  370
 Nuclear Repulsion      ENuc            ....    548.8796899736 Eh

Convergence Acceleration:
 DIIS                   CNVDIIS         .... on
   Start iteration      DIISMaxIt       ....    12
   Startup error        DIISStart       ....  0.200000
   # of expansion vecs  DIISMaxEq       ....     5
   Bias factor          DIISBfac        ....   1.050
   Max. coefficient     DIISMaxC        ....  10.000
 Trust-Rad. Augm. Hess. CNVTRAH         .... auto
   Auto Start mean grad. ratio tolernc. ....  1.125000
   Auto Start start iteration           ....    20
   Auto Start num. interpolation iter.  ....    10
   Max. Number of Micro iterations      ....    16
   Max. Number of Macro iterations      .... Maxiter - #DIIS iter
   Number of Davidson start vectors     ....     2
   Converg. threshold I  (grad. norm)   ....   2.000e-06
   Converg. threshold II (energy diff.) ....   1.000e-09
   Grad. Scal. Fac. for Micro threshold ....   0.100
   Minimum threshold for Micro iter.    ....   0.010
   NR start threshold (gradient norm)   ....   0.001
   Initial trust radius                 ....   0.400
   Minimum AH scaling param. (alpha)    ....   1.000
   Maximum AH scaling param. (alpha)    .... 1000.000
   Orbital update algorithm             .... Taylor
   White noise on init. David. guess    .... on
   Maximum white noise                  ....   0.010
   Quad. conv. algorithm                .... NR
 SOSCF                  CNVSOSCF        .... on
   Start iteration      SOSCFMaxIt      ....   150
   Startup grad/error   SOSCFStart      ....  0.003300
 Level Shifting         CNVShift        .... on
   Level shift para.    LevelShift      ....    0.2500
   Turn off err/grad.   ShiftErr        ....    0.0010
 Zerner damping         CNVZerner       .... off
 Static damping         CNVDamp         .... on
   Fraction old density DampFac         ....    0.7000
   Max. Damping (<1)    DampMax         ....    0.9800
   Min. Damping (>=0)   DampMin         ....    0.0000
   Turn off err/grad.   DampErr         ....    0.1000
 Fernandez-Rico         CNVRico         .... off

SCF Procedure:
 Maximum # iterations   MaxIter         ....   125
 SCF integral mode      SCFMode         .... Direct
   Integral package                     .... SHARK and LIBINT hybrid scheme
 Reset frequency        DirectResetFreq ....    20
 Integral Threshold     Thresh          ....  1.000e-12 Eh
 Primitive CutOff       TCut            ....  1.000e-14 Eh

Convergence Tolerance:
 Convergence Check Mode ConvCheckMode   .... Total+1el-Energy
 Convergence forced     ConvForced      .... 0
 Energy Change          TolE            ....  1.000e-09 Eh
 1-El. energy change                    ....  1.000e-06 Eh
 Orbital Gradient       TolG            ....  2.000e-06
 Orbital Rotation angle TolX            ....  2.000e-06
 DIIS Error             TolErr          ....  1.000e-08


Diagonalization of the overlap matrix:
Smallest eigenvalue                        ... 1.055e-03
Time for diagonalization                   ...    0.026 sec
Threshold for overlap eigenvalues          ... 1.000e-08
Number of eigenvalues below threshold      ... 0
Time for construction of square roots      ...    0.030 sec
Total time needed                          ...    0.064 sec

Time for model grid setup =    0.275 sec

------------------------------
INITIAL GUESS: MODEL POTENTIAL
------------------------------
Loading Hartree-Fock densities                     ... done
Calculating cut-offs                               ... done
Initializing the effective Hamiltonian             ... done
Setting up the integral package (SHARK)            ... done
Starting the Coulomb interaction                   ... done (   0.1 sec)
Reading the grid                                   ... done
Mapping shells                                     ... done
Starting the XC term evaluation                    ... done (   0.1 sec)
  promolecular density results
     # of electrons  =     75.998843057
     EX              =    -77.073465849
     EC              =     -2.656089207
     EX+EC           =    -79.729555056
Transforming the Hamiltonian                       ... done (   0.0 sec)
Diagonalizing the Hamiltonian                      ... done (   0.0 sec)
Back transforming the eigenvectors                 ... done (   0.0 sec)
Now organizing SCF variables                       ... done
                      ------------------
                      INITIAL GUESS DONE (   0.6 sec)
                      ------------------
-------------------
DFT GRID GENERATION
-------------------

General Integration Accuracy     IntAcc      ... 4.959
Radial Grid Type                 RadialGrid  ... OptM3 with GC (2021)
Angular Grid (max. ang.)         AngularGrid ... 6 (Lebedev-590)
Angular grid pruning method      GridPruning ... 4 (adaptive)
Weight generation scheme         WeightScheme... Becke
Basis function cutoff            BFCut       ... 1.0000e-12
Integration weight cutoff        WCut        ... 1.0000e-14
Angular grids for H and He will be reduced by one unit
Partially contracted basis set               ... off
Rotationally invariant grid construction     ... off

Total number of grid points                  ...   195086
Total number of batches                      ...     3055
Average number of points per batch           ...       63
Average number of grid points per atom       ...    11476
Time for grid setup =    2.054 sec

--------------------
COSX GRID GENERATION
--------------------

GRIDX 1
-------
General Integration Accuracy     IntAcc      ... 4.020
Radial Grid Type                 RadialGrid  ... OptM3 with GC (2021)
Angular Grid (max. ang.)         AngularGrid ... 2 (Lebedev-110)
Angular grid pruning method      GridPruning ... 4 (adaptive)
Weight generation scheme         WeightScheme... Becke
Basis function cutoff            BFCut       ... 1.0000e-12
Integration weight cutoff        WCut        ... 1.0000e-14
Angular grids for H and He will be reduced by one unit
Partially contracted basis set               ... on
Rotationally invariant grid construction     ... off

Total number of grid points                  ...    21507
Total number of batches                      ...      346
Average number of points per batch           ...       62
Average number of grid points per atom       ...     1265
UseSFitting                                  ... on

GRIDX 2
-------
General Integration Accuracy     IntAcc      ... 4.338
Radial Grid Type                 RadialGrid  ... OptM3 with GC (2021)
Angular Grid (max. ang.)         AngularGrid ... 3 (Lebedev-194)
Angular grid pruning method      GridPruning ... 4 (adaptive)
Weight generation scheme         WeightScheme... Becke
Basis function cutoff            BFCut       ... 1.0000e-12
Integration weight cutoff        WCut        ... 1.0000e-14
Angular grids for H and He will be reduced by one unit
Partially contracted basis set               ... on
Rotationally invariant grid construction     ... off

Total number of grid points                  ...    47785
Total number of batches                      ...      755
Average number of points per batch           ...       63
Average number of grid points per atom       ...     2811
UseSFitting                                  ... on

GRIDX 3
-------
General Integration Accuracy     IntAcc      ... 4.871
Radial Grid Type                 RadialGrid  ... OptM3 with GC (2021)
Angular Grid (max. ang.)         AngularGrid ... 4 (Lebedev-302)
Angular grid pruning method      GridPruning ... 4 (adaptive)
Weight generation scheme         WeightScheme... Becke
Basis function cutoff            BFCut       ... 1.0000e-12
Integration weight cutoff        WCut        ... 1.0000e-14
Angular grids for H and He will be reduced by one unit
Partially contracted basis set               ... on
Rotationally invariant grid construction     ... off

Total number of grid points                  ...    91418
Total number of batches                      ...     1435
Average number of points per batch           ...       63
Average number of grid points per atom       ...     5378
UseSFitting                                  ... on

Time for X-Grid setup             =    0.892 sec

 re-compute Schwartz prescreening matrix in partically contracted basis (1) ...done (   0.145 sec)
--------------
SCF ITERATIONS
--------------
ITER       Energy         Delta-E        Max-DP      RMS-DP      [F,P]     Damp
               ***  Starting incremental Fock matrix formation  ***
  0   -835.1442611290   0.000000000000 0.05809279  0.00070161  0.3058572 0.7000
  1   -835.3134487766  -0.169187647563 0.03422194  0.00045955  0.1446851 0.7000
                               ***Turning on DIIS***
  2   -835.3843963626  -0.070947585994 0.03693152  0.00078176  0.0543598 0.0000
  3   -835.5012176065  -0.116821243899 0.02983050  0.00030399  0.0738432 0.0000
  4   -835.5210238777  -0.019806271256 0.00351743  0.00006288  0.0074032 0.0000
                      *** Initiating the SOSCF procedure ***
                           *** Shutting down DIIS ***
                      *** Re-Reading the Fockian *** 
                      *** Removing any level shift *** 
ITER      Energy       Delta-E        Grad      Rot      Max-DP    RMS-DP
  5   -835.52138508  -0.0003611978  0.000547  0.000547  0.000882  0.000021
               *** Restarting incremental Fock matrix formation ***
  6   -835.52140772  -0.0000226431  0.000266  0.000395  0.000655  0.000013
  7   -835.52140969  -0.0000019719  0.000283  0.000235  0.000267  0.000006
  8   -835.52141282  -0.0000031268  0.000025  0.000030  0.000099  0.000001
  9   -835.52141283  -0.0000000106  0.000022  0.000016  0.000026  0.000000
 10   -835.52141285  -0.0000000261  0.000003  0.000005  0.000009  0.000000
 11   -835.52141285  -0.0000000003  0.000003  0.000002  0.000005  0.000000
                  ***Gradient check signals convergence***
              ***Rediagonalizing the Fockian in SOSCF/NRSCF***

               *****************************************************
               *                     SUCCESS                       *
               *           SCF CONVERGED AFTER  12 CYCLES          *
               *****************************************************

Old exchange energy                            =    -23.547560761 Eh
New exchange energy                            =    -23.547564073 Eh
Exchange energy change after final integration =     -0.000003312 Eh
Total energy after final integration           =   -835.521416167 Eh
Final COS-X integration done in                =     0.987 sec

----------------
TOTAL SCF ENERGY
----------------

Total Energy       :         -835.52141617 Eh          -22735.69359 eV

Components:
Nuclear Repulsion  :          548.87968997 Eh           14935.77568 eV
Electronic Energy  :        -1384.40110614 Eh          -37671.46928 eV
One Electron Energy:        -2239.07458663 Eh          -60928.31704 eV
Two Electron Energy:          854.67348049 Eh           23256.84776 eV
Max COSX asymmetry :            0.00000050 Eh               0.00001 eV

Virial components:
Potential Energy   :        -1667.07100796 Eh          -45363.30835 eV
Kinetic Energy     :          831.54959179 Eh           22627.61476 eV
Virial Ratio       :            2.00477641


DFT components:
N(Alpha)           :       37.999999232885 electrons
N(Beta)            :       37.999999232885 electrons
N(Total)           :       75.999998465769 electrons
E(XC)              :      -57.722554405733 Eh       
DFET-embed. en.    :        0.000000000000 Eh       

---------------
SCF CONVERGENCE
---------------

  Last Energy change         ...   -4.9590e-10  Tolerance :   1.0000e-09
  Last MAX-Density change    ...    3.5527e-15  Tolerance :   1.0000e-08
  Last RMS-Density change    ...    2.1170e-17  Tolerance :   1.0000e-09
  Last Orbital Gradient      ...    4.2340e-07  Tolerance :   2.0000e-06
  Last Orbital Rotation      ...    3.9661e-07  Tolerance :   2.0000e-06

             **** THE GBW FILE WAS UPDATED (h2so4+DMA_noaug.gbw) ****
             **** DENSITY h2so4+DMA_noaug.scfp WAS UPDATED ****
             **** ENERGY FILE WAS UPDATED (h2so4+DMA_noaug.en.tmp) ****
             **** THE GBW FILE WAS UPDATED (h2so4+DMA_noaug.gbw) ****
             **** DENSITY h2so4+DMA_noaug.scfp WAS UPDATED ****
----------------
ORBITAL ENERGIES
----------------

  NO   OCC          E(Eh)            E(eV) 
   0   2.0000     -89.190552     -2426.9983 
   1   2.0000     -19.249511      -523.8058 
   2   2.0000     -19.199007      -522.4316 
   3   2.0000     -19.197767      -522.3978 
   4   2.0000     -19.188162      -522.1364 
   5   2.0000     -14.539006      -395.6265 
   6   2.0000     -10.361396      -281.9479 
   7   2.0000     -10.360830      -281.9325 
   8   2.0000      -8.227094      -223.8706 
   9   2.0000      -6.184605      -168.2916 
  10   2.0000      -6.180885      -168.1904 
  11   2.0000      -6.179382      -168.1495 
  12   2.0000      -1.243683       -33.8423 
  13   2.0000      -1.136458       -30.9246 
  14   2.0000      -1.117981       -30.4218 
  15   2.0000      -1.084480       -29.5102 
  16   2.0000      -1.078819       -29.3561 
  17   2.0000      -0.892771       -24.2935 
  18   2.0000      -0.833521       -22.6813 
  19   2.0000      -0.718235       -19.5442 
  20   2.0000      -0.694978       -18.9113 
  21   2.0000      -0.665733       -18.1155 
  22   2.0000      -0.618088       -16.8190 
  23   2.0000      -0.610408       -16.6100 
  24   2.0000      -0.572942       -15.5906 
  25   2.0000      -0.559080       -15.2133 
  26   2.0000      -0.557881       -15.1807 
  27   2.0000      -0.546209       -14.8631 
  28   2.0000      -0.531494       -14.4627 
  29   2.0000      -0.517714       -14.0877 
  30   2.0000      -0.505598       -13.7580 
  31   2.0000      -0.450947       -12.2709 
  32   2.0000      -0.428297       -11.6545 
  33   2.0000      -0.420931       -11.4541 
  34   2.0000      -0.418231       -11.3806 
  35   2.0000      -0.377494       -10.2721 
  36   2.0000      -0.364981        -9.9316 
  37   2.0000      -0.348186        -9.4746 
  38   0.0000       0.078128         2.1260 
  39   0.0000       0.124579         3.3900 
  40   0.0000       0.130979         3.5641 
  41   0.0000       0.134032         3.6472 
  42   0.0000       0.142020         3.8646 
  43   0.0000       0.160963         4.3800 
  44   0.0000       0.179422         4.8823 
  45   0.0000       0.184902         5.0314 
  46   0.0000       0.194037         5.2800 
  47   0.0000       0.198834         5.4106 
  48   0.0000       0.221844         6.0367 
  49   0.0000       0.231057         6.2874 
  50   0.0000       0.252575         6.8729 
  51   0.0000       0.280831         7.6418 
  52   0.0000       0.290539         7.9060 
  53   0.0000       0.293767         7.9938 
  54   0.0000       0.315703         8.5907 
  55   0.0000       0.320076         8.7097 
  56   0.0000       0.354510         9.6467 
  57   0.0000       0.373630        10.1670 
  58   0.0000       0.402789        10.9605 
  59   0.0000       0.404686        11.0121 
  60   0.0000       0.410414        11.1679 
  61   0.0000       0.421671        11.4743 
  62   0.0000       0.440435        11.9848 
  63   0.0000       0.455338        12.3904 
  64   0.0000       0.465959        12.6794 
  65   0.0000       0.494667        13.4606 
  66   0.0000       0.498266        13.5585 
  67   0.0000       0.502792        13.6817 
  68   0.0000       0.504088        13.7169 
  69   0.0000       0.505353        13.7514 
  70   0.0000       0.530105        14.4249 
  71   0.0000       0.544571        14.8185 
  72   0.0000       0.557323        15.1655 
  73   0.0000       0.572371        15.5750 
  74   0.0000       0.579874        15.7792 
  75   0.0000       0.596049        16.2193 
  76   0.0000       0.608632        16.5617 
  77   0.0000       0.633954        17.2508 
  78   0.0000       0.638299        17.3690 
  79   0.0000       0.661179        17.9916 
  80   0.0000       0.690356        18.7855 
  81   0.0000       0.695779        18.9331 
  82   0.0000       0.718177        19.5426 
  83   0.0000       0.729813        19.8592 
  84   0.0000       0.733010        19.9462 
  85   0.0000       0.768668        20.9165 
  86   0.0000       0.786195        21.3935 
  87   0.0000       0.802645        21.8411 
  88   0.0000       0.813602        22.1392 
  89   0.0000       0.826560        22.4918 
  90   0.0000       0.833715        22.6865 
  91   0.0000       0.849461        23.1150 
  92   0.0000       0.854773        23.2596 
  93   0.0000       0.862269        23.4635 
  94   0.0000       0.887459        24.1490 
  95   0.0000       0.917967        24.9792 
  96   0.0000       0.942855        25.6564 
  97   0.0000       0.950649        25.8685 
  98   0.0000       0.969574        26.3835 
  99   0.0000       0.972207        26.4551 
 100   0.0000       0.992232        27.0000 
 101   0.0000       1.017276        27.6815 
 102   0.0000       1.019400        27.7393 
 103   0.0000       1.025279        27.8993 
 104   0.0000       1.046968        28.4894 
 105   0.0000       1.056169        28.7398 
 106   0.0000       1.075766        29.2731 
 107   0.0000       1.086362        29.5614 
 108   0.0000       1.104131        30.0449 
 109   0.0000       1.135797        30.9066 
 110   0.0000       1.150172        31.2978 
 111   0.0000       1.159927        31.5632 
 112   0.0000       1.192550        32.4509 
 113   0.0000       1.215416        33.0732 
 114   0.0000       1.236411        33.6445 
 115   0.0000       1.249726        34.0068 
 116   0.0000       1.288228        35.0545 
 117   0.0000       1.296801        35.2877 
 118   0.0000       1.316467        35.8229 
 119   0.0000       1.329127        36.1674 
 120   0.0000       1.350750        36.7558 
 121   0.0000       1.364414        37.1276 
 122   0.0000       1.381863        37.6024 
 123   0.0000       1.396290        37.9950 
 124   0.0000       1.405755        38.2525 
 125   0.0000       1.415807        38.5261 
 126   0.0000       1.425773        38.7973 
 127   0.0000       1.429093        38.8876 
 128   0.0000       1.439017        39.1576 
 129   0.0000       1.461085        39.7581 
 130   0.0000       1.479709        40.2649 
 131   0.0000       1.504704        40.9451 
 132   0.0000       1.516194        41.2577 
 133   0.0000       1.531492        41.6740 
 134   0.0000       1.539034        41.8792 
 135   0.0000       1.561022        42.4776 
 136   0.0000       1.576544        42.8999 
 137   0.0000       1.584901        43.1273 
 138   0.0000       1.603027        43.6206 
 139   0.0000       1.624467        44.2040 
 140   0.0000       1.646049        44.7913 
 141   0.0000       1.654103        45.0104 
 142   0.0000       1.698597        46.2212 
 143   0.0000       1.715212        46.6733 
 144   0.0000       1.733500        47.1709 
 145   0.0000       1.757316        47.8190 
 146   0.0000       1.797650        48.9166 
 147   0.0000       1.805005        49.1167 
 148   0.0000       1.812296        49.3151 
 149   0.0000       1.837845        50.0103 
 150   0.0000       1.847147        50.2634 
 151   0.0000       1.878544        51.1178 
 152   0.0000       1.910227        51.9799 
 153   0.0000       1.926412        52.4203 
 154   0.0000       1.951244        53.0960 
 155   0.0000       1.987575        54.0847 
 156   0.0000       2.033915        55.3456 
 157   0.0000       2.063892        56.1614 
 158   0.0000       2.106031        57.3080 
 159   0.0000       2.229368        60.6642 
 160   0.0000       2.249781        61.2196 
 161   0.0000       2.256005        61.3890 
 162   0.0000       2.322305        63.1931 
 163   0.0000       2.337529        63.6074 
 164   0.0000       2.370004        64.4911 
 165   0.0000       2.405717        65.4629 
 166   0.0000       2.432326        66.1870 
 167   0.0000       2.436224        66.2930 
 168   0.0000       2.456633        66.8484 
 169   0.0000       2.462108        66.9974 
 170   0.0000       2.479838        67.4798 
 171   0.0000       2.496599        67.9359 
 172   0.0000       2.517622        68.5080 
 173   0.0000       2.538474        69.0754 
 174   0.0000       2.553214        69.4765 
 175   0.0000       2.565574        69.8128 
 176   0.0000       2.589239        70.4568 
 177   0.0000       2.622385        71.3587 
 178   0.0000       2.640728        71.8579 
 179   0.0000       2.657061        72.3023 
 180   0.0000       2.661049        72.4108 
 181   0.0000       2.679599        72.9156 
 182   0.0000       2.720228        74.0212 
 183   0.0000       2.741846        74.6094 
 184   0.0000       2.748252        74.7837 
 185   0.0000       2.753216        74.9188 
 186   0.0000       2.766119        75.2699 
 187   0.0000       2.777935        75.5915 
 188   0.0000       2.784123        75.7599 
 189   0.0000       2.795485        76.0690 
 190   0.0000       2.831580        77.0512 
 191   0.0000       2.840093        77.2828 
 192   0.0000       2.843046        77.3632 
 193   0.0000       2.869672        78.0878 
 194   0.0000       2.913019        79.2673 
 195   0.0000       2.917729        79.3954 
 196   0.0000       2.924368        79.5761 
 197   0.0000       2.935509        79.8792 
 198   0.0000       3.041874        82.7736 
 199   0.0000       3.044548        82.8464 
 200   0.0000       3.070495        83.5524 
 201   0.0000       3.076964        83.7284 
 202   0.0000       3.108207        84.5786 
 203   0.0000       3.109479        84.6132 
 204   0.0000       3.155347        85.8614 
 205   0.0000       3.168069        86.2076 
 206   0.0000       3.170418        86.2715 
 207   0.0000       3.233608        87.9910 
 208   0.0000       3.281783        89.3019 
 209   0.0000       3.345013        91.0224 
 210   0.0000       3.354756        91.2875 
 211   0.0000       3.355589        91.3102 
 212   0.0000       3.364977        91.5657 
 213   0.0000       3.366837        91.6163 
 214   0.0000       3.402292        92.5811 
 215   0.0000       3.423606        93.1611 
 216   0.0000       3.437472        93.5384 
 217   0.0000       3.468712        94.3884 
 218   0.0000       3.474734        94.5523 
 219   0.0000       3.479700        94.6875 
 220   0.0000       3.493032        95.0502 
 221   0.0000       3.558476        96.8310 
 222   0.0000       3.583523        97.5126 
 223   0.0000       3.609816        98.2281 
 224   0.0000       3.613301        98.3229 
 225   0.0000       3.623123        98.5902 
 226   0.0000       3.627860        98.7191 
 227   0.0000       3.658924        99.5644 
 228   0.0000       3.715605       101.1067 
 229   0.0000       3.779147       102.8358 
 230   0.0000       3.789954       103.1299 
 231   0.0000       3.794553       103.2550 
 232   0.0000       3.817980       103.8925 
 233   0.0000       3.846489       104.6683 
 234   0.0000       3.852098       104.8209 
 235   0.0000       3.882353       105.6442 
 236   0.0000       3.885930       105.7415 
 237   0.0000       3.896783       106.0369 
 238   0.0000       3.921412       106.7070 
 239   0.0000       3.930480       106.9538 
 240   0.0000       3.952233       107.5457 
 241   0.0000       3.961672       107.8026 
 242   0.0000       3.971656       108.0742 
 243   0.0000       3.979322       108.2829 
 244   0.0000       3.999141       108.8222 
 245   0.0000       4.026341       109.5623 
 246   0.0000       4.048851       110.1748 
 247   0.0000       4.068232       110.7022 
 248   0.0000       4.073216       110.8378 
 249   0.0000       4.109537       111.8262 
 250   0.0000       4.119677       112.1021 
 251   0.0000       4.122264       112.1725 
 252   0.0000       4.147421       112.8571 
 253   0.0000       4.156360       113.1003 
 254   0.0000       4.163156       113.2852 
 255   0.0000       4.169351       113.4538 
 256   0.0000       4.209465       114.5454 
 257   0.0000       4.245725       115.5320 
 258   0.0000       4.254057       115.7588 
 259   0.0000       4.272972       116.2735 
 260   0.0000       4.299025       116.9824 
 261   0.0000       4.322512       117.6215 
 262   0.0000       4.340240       118.1039 
 263   0.0000       4.343334       118.1881 
 264   0.0000       4.372979       118.9948 
 265   0.0000       4.427436       120.4767 
 266   0.0000       4.477056       121.8269 
 267   0.0000       4.485431       122.0548 
 268   0.0000       4.547593       123.7463 
 269   0.0000       4.556665       123.9932 
 270   0.0000       4.577253       124.5534 
 271   0.0000       4.582583       124.6984 
 272   0.0000       4.644665       126.3878 
 273   0.0000       4.674019       127.1865 
 274   0.0000       4.706152       128.0609 
 275   0.0000       4.728422       128.6669 
 276   0.0000       4.849214       131.9538 
 277   0.0000       4.873526       132.6154 
 278   0.0000       4.922760       133.9551 
 279   0.0000       4.935915       134.3131 
 280   0.0000       4.963235       135.0565 
 281   0.0000       4.970015       135.2410 
 282   0.0000       5.024388       136.7205 
 283   0.0000       5.057266       137.6152 
 284   0.0000       5.066429       137.8645 
 285   0.0000       5.079819       138.2289 
 286   0.0000       5.114876       139.1829 
 287   0.0000       5.134767       139.7241 
 288   0.0000       5.171482       140.7232 
 289   0.0000       5.173962       140.7907 
 290   0.0000       5.219935       142.0416 
 291   0.0000       5.224683       142.1709 
 292   0.0000       5.239607       142.5769 
 293   0.0000       5.259992       143.1317 
 294   0.0000       5.268737       143.3696 
 295   0.0000       5.273610       143.5022 
 296   0.0000       5.276110       143.5702 
 297   0.0000       5.280920       143.7011 
 298   0.0000       5.291016       143.9759 
 299   0.0000       5.297144       144.1426 
 300   0.0000       5.303107       144.3049 
 301   0.0000       5.306881       144.4076 
 302   0.0000       5.318924       144.7353 
 303   0.0000       5.344063       145.4193 
 304   0.0000       5.345644       145.4624 
 305   0.0000       5.370446       146.1373 
 306   0.0000       5.391863       146.7200 
 307   0.0000       5.393496       146.7645 
 308   0.0000       5.405464       147.0901 
 309   0.0000       5.417674       147.4224 
 310   0.0000       5.436034       147.9220 
 311   0.0000       5.443099       148.1142 
 312   0.0000       5.464453       148.6953 
 313   0.0000       5.476150       149.0136 
 314   0.0000       5.482861       149.1962 
 315   0.0000       5.501803       149.7117 
 316   0.0000       5.523753       150.3090 
 317   0.0000       5.564831       151.4267 
 318   0.0000       5.620917       152.9529 
 319   0.0000       5.689137       154.8093 
 320   0.0000       5.721068       155.6782 
 321   0.0000       5.734825       156.0525 
 322   0.0000       5.771764       157.0577 
 323   0.0000       5.777357       157.2099 
 324   0.0000       5.785496       157.4313 
 325   0.0000       5.802959       157.9065 
 326   0.0000       5.834114       158.7543 
 327   0.0000       5.859860       159.4549 
 328   0.0000       5.862383       159.5235 
 329   0.0000       5.880811       160.0250 
 330   0.0000       5.942773       161.7111 
 331   0.0000       5.967866       162.3939 
 332   0.0000       5.986331       162.8963 
 333   0.0000       6.056691       164.8109 
 334   0.0000       6.112861       166.3394 
 335   0.0000       6.167161       167.8170 
 336   0.0000       6.210256       168.9897 
 337   0.0000       6.287445       171.0901 
 338   0.0000       6.366277       173.2352 
 339   0.0000       6.432544       175.0384 
 340   0.0000       6.455476       175.6624 
 341   0.0000       6.465208       175.9273 
 342   0.0000       6.503380       176.9660 
 343   0.0000       6.587981       179.2681 
 344   0.0000       6.611282       179.9021 
 345   0.0000       6.640857       180.7069 
 346   0.0000       6.698430       182.2735 
 347   0.0000       6.720193       182.8658 
 348   0.0000       6.749386       183.6601 
 349   0.0000       6.780074       184.4952 
 350   0.0000       6.816175       185.4775 
 351   0.0000       6.865818       186.8284 
 352   0.0000       6.901012       187.7861 
 353   0.0000       6.921312       188.3385 
 354   0.0000       6.976383       189.8370 
 355   0.0000       7.003628       190.5784 
 356   0.0000       7.066824       192.2981 
 357   0.0000       7.074009       192.4936 
 358   0.0000       7.104327       193.3186 
 359   0.0000       7.208504       196.1534 
 360   0.0000       7.256530       197.4602 
 361   0.0000       7.326582       199.3664 
 362   0.0000       7.497804       204.0256 
 363   0.0000       9.496706       258.4185 
 364   0.0000       9.643082       262.4016 
 365   0.0000      10.167071       276.6601 
 366   0.0000      11.411097       310.5117 
 367   0.0000      12.765133       347.3569 
 368   0.0000      13.474495       366.6596 
 369   0.0000      13.656173       371.6034 

                    ********************************
                    * MULLIKEN POPULATION ANALYSIS *
                    ********************************

-----------------------
MULLIKEN ATOMIC CHARGES
-----------------------
   0 H :    0.197018
   1 S :    0.955702
   2 O :   -0.351032
   3 O :   -0.552072
   4 O :   -0.475235
   5 O :   -0.548398
   6 H :    0.218828
   7 N :    0.014991
   8 H :    0.199497
   9 C :   -0.185028
  10 H :    0.110328
  11 H :    0.110650
  12 H :    0.134400
  13 C :   -0.188429
  14 H :    0.110227
  15 H :    0.137637
  16 H :    0.110916
Sum of atomic charges:    0.0000000

--------------------------------
MULLIKEN REDUCED ORBITAL CHARGES
--------------------------------
  0 H s       :     0.706435  s :     0.706435
      pz      :     0.023030  p :     0.090252
      px      :     0.052053
      py      :     0.015169
      dz2     :     0.001572  d :     0.006296
      dxz     :     0.001827
      dyz     :     0.000890
      dx2y2   :     0.001120
      dxy     :     0.000887
  1 S s       :     5.198667  s :     5.198667
      pz      :     2.877933  p :     8.602955
      px      :     2.851625
      py      :     2.873397
      dz2     :     0.235244  d :     1.103069
      dxz     :     0.251041
      dyz     :     0.177779
      dx2y2   :     0.217046
      dxy     :     0.221958
      f0      :     0.031986  f :     0.139607
      f+1     :     0.012190
      f-1     :     0.015679
      f+2     :     0.015322
      f-2     :     0.029050
      f+3     :     0.019843
      f-3     :     0.015536
  2 O s       :     3.745386  s :     3.745386
      pz      :     1.740174  p :     4.580821
      px      :     1.386548
      py      :     1.454099
      dz2     :     0.003109  d :     0.023694
      dxz     :     0.003283
      dyz     :     0.003995
      dx2y2   :     0.008601
      dxy     :     0.004705
      f0      :     0.000224  f :     0.001130
      f+1     :     0.000123
      f-1     :     0.000213
      f+2     :     0.000139
      f-2     :     0.000089
      f+3     :     0.000232
      f-3     :     0.000111
  3 O s       :     3.793021  s :     3.793021
      pz      :     1.467368  p :     4.727568
      px      :     1.533316
      py      :     1.726884
      dz2     :     0.009344  d :     0.029721
      dxz     :     0.009929
      dyz     :     0.006333
      dx2y2   :     0.002352
      dxy     :     0.001763
      f0      :     0.000323  f :     0.001761
      f+1     :     0.000520
      f-1     :     0.000184
      f+2     :     0.000308
      f-2     :     0.000258
      f+3     :     0.000091
      f-3     :     0.000075
  4 O s       :     3.775529  s :     3.775529
      pz      :     1.689312  p :     4.661537
      px      :     1.438507
      py      :     1.533718
      dz2     :     0.004071  d :     0.036084
      dxz     :     0.005945
      dyz     :     0.004343
      dx2y2   :     0.010066
      dxy     :     0.011659
      f0      :     0.000243  f :     0.002085
      f+1     :     0.000229
      f-1     :     0.000151
      f+2     :     0.000038
      f-2     :     0.000355
      f+3     :     0.000549
      f-3     :     0.000519
  5 O s       :     3.793286  s :     3.793286
      pz      :     1.459914  p :     4.722810
      px      :     1.547034
      py      :     1.715861
      dz2     :     0.009738  d :     0.030484
      dxz     :     0.010082
      dyz     :     0.006637
      dx2y2   :     0.002348
      dxy     :     0.001680
      f0      :     0.000352  f :     0.001819
      f+1     :     0.000540
      f-1     :     0.000199
      f+2     :     0.000311
      f-2     :     0.000266
      f+3     :     0.000082
      f-3     :     0.000068
  6 H s       :     0.688244  s :     0.688244
      pz      :     0.033776  p :     0.085090
      px      :     0.031089
      py      :     0.020225
      dz2     :     0.001623  d :     0.007838
      dxz     :     0.002473
      dyz     :     0.000320
      dx2y2   :     0.001892
      dxy     :     0.001529
  7 N s       :     3.355864  s :     3.355864
      pz      :     1.281345  p :     3.568211
      px      :     1.183190
      py      :     1.103676
      dz2     :     0.005584  d :     0.058669
      dxz     :     0.012098
      dyz     :     0.009461
      dx2y2   :     0.015800
      dxy     :     0.015726
      f0      :     0.000269  f :     0.002266
      f+1     :     0.000126
      f-1     :     0.000376
      f+2     :    -0.000172
      f-2     :     0.000387
      f+3     :     0.000591
      f-3     :     0.000688
  8 H s       :     0.699051  s :     0.699051
      pz      :     0.022387  p :     0.095099
      px      :     0.056930
      py      :     0.015781
      dz2     :     0.001431  d :     0.006353
      dxz     :     0.001860
      dyz     :     0.000789
      dx2y2   :     0.001274
      dxy     :     0.001000
  9 C s       :     3.256996  s :     3.256996
      pz      :     1.030214  p :     2.849079
      px      :     0.940284
      py      :     0.878581
      dz2     :     0.009929  d :     0.074518
      dxz     :     0.016987
      dyz     :     0.008640
      dx2y2   :     0.018089
      dxy     :     0.020874
      f0      :     0.000452  f :     0.004435
      f+1     :     0.000832
      f-1     :     0.000371
      f+2     :    -0.000223
      f-2     :     0.000798
      f+3     :     0.001089
      f-3     :     0.001117
 10 H s       :     0.858039  s :     0.858039
      pz      :     0.009978  p :     0.029138
      px      :     0.011411
      py      :     0.007750
      dz2     :     0.000667  d :     0.002494
      dxz     :     0.000722
      dyz     :     0.000459
      dx2y2   :     0.000245
      dxy     :     0.000401
 11 H s       :     0.857774  s :     0.857774
      pz      :     0.010192  p :     0.029081
      px      :     0.011104
      py      :     0.007785
      dz2     :     0.000673  d :     0.002495
      dxz     :     0.000757
      dyz     :     0.000518
      dx2y2   :     0.000198
      dxy     :     0.000349
 12 H s       :     0.833469  s :     0.833469
      pz      :     0.009122  p :     0.029669
      px      :     0.007815
      py      :     0.012732
      dz2     :     0.000246  d :     0.002461
      dxz     :     0.000297
      dyz     :     0.000480
      dx2y2   :     0.000856
      dxy     :     0.000583
 13 C s       :     3.257094  s :     3.257094
      pz      :     1.029788  p :     2.852517
      px      :     0.999650
      py      :     0.823080
      dz2     :     0.010093  d :     0.074387
      dxz     :     0.013905
      dyz     :     0.011637
      dx2y2   :     0.017130
      dxy     :     0.021621
      f0      :     0.000453  f :     0.004430
      f+1     :     0.000779
      f-1     :     0.000426
      f+2     :    -0.000044
      f-2     :     0.000622
      f+3     :     0.001051
      f-3     :     0.001144
 14 H s       :     0.858047  s :     0.858047
      pz      :     0.009892  p :     0.029230
      px      :     0.011488
      py      :     0.007850
      dz2     :     0.000663  d :     0.002496
      dxz     :     0.000677
      dyz     :     0.000494
      dx2y2   :     0.000235
      dxy     :     0.000426
 15 H s       :     0.830270  s :     0.830270
      pz      :     0.009067  p :     0.029632
      px      :     0.009409
      py      :     0.011157
      dz2     :     0.000244  d :     0.002461
      dxz     :     0.000440
      dyz     :     0.000336
      dx2y2   :     0.000829
      dxy     :     0.000612
 16 H s       :     0.857439  s :     0.857439
      pz      :     0.010236  p :     0.029150
      px      :     0.011107
      py      :     0.007806
      dz2     :     0.000673  d :     0.002496
      dxz     :     0.000722
      dyz     :     0.000567
      dx2y2   :     0.000183
      dxy     :     0.000350


                     *******************************
                     * LOEWDIN POPULATION ANALYSIS *
                     *******************************

----------------------
LOEWDIN ATOMIC CHARGES
----------------------
   0 H :   -0.086015
   1 S :    0.110582
   2 O :    0.178810
   3 O :   -0.221228
   4 O :   -0.225391
   5 O :   -0.219969
   6 H :   -0.203773
   7 N :    0.609414
   8 H :   -0.100870
   9 C :    0.123148
  10 H :   -0.018823
  11 H :   -0.018109
  12 H :   -0.007504
  13 C :    0.124038
  14 H :   -0.018944
  15 H :   -0.006975
  16 H :   -0.018390

-------------------------------
LOEWDIN REDUCED ORBITAL CHARGES
-------------------------------
  0 H s       :     0.702558  s :     0.702558
      pz      :     0.106079  p :     0.326417
      px      :     0.169089
      py      :     0.051250
      dz2     :     0.017471  d :     0.057040
      dxz     :     0.016110
      dyz     :     0.008136
      dx2y2   :     0.007993
      dxy     :     0.007331
  1 S s       :     4.897281  s :     4.897281
      pz      :     2.909455  p :     8.660456
      px      :     2.886211
      py      :     2.864790
      dz2     :     0.415708  d :     1.906744
      dxz     :     0.459638
      dyz     :     0.290164
      dx2y2   :     0.363936
      dxy     :     0.377298
      f0      :     0.088544  f :     0.424938
      f+1     :     0.050094
      f-1     :     0.046544
      f+2     :     0.049423
      f-2     :     0.080949
      f+3     :     0.057783
      f-3     :     0.051600
  2 O s       :     3.292565  s :     3.292565
      pz      :     1.632000  p :     4.467023
      px      :     1.403960
      py      :     1.431063
      dz2     :     0.007260  d :     0.057846
      dxz     :     0.008682
      dyz     :     0.005556
      dx2y2   :     0.021723
      dxy     :     0.014626
      f0      :     0.000364  f :     0.003756
      f+1     :     0.000275
      f-1     :     0.000457
      f+2     :     0.000565
      f-2     :     0.000252
      f+3     :     0.000978
      f-3     :     0.000865
  3 O s       :     3.508067  s :     3.508067
      pz      :     1.516983  p :     4.649492
      px      :     1.485259
      py      :     1.647249
      dz2     :     0.017574  d :     0.060022
      dxz     :     0.024127
      dyz     :     0.007507
      dx2y2   :     0.007289
      dxy     :     0.003525
      f0      :     0.000642  f :     0.003646
      f+1     :     0.001305
      f-1     :     0.000274
      f+2     :     0.000754
      f-2     :     0.000422
      f+3     :     0.000140
      f-3     :     0.000109
  4 O s       :     3.524617  s :     3.524617
      pz      :     1.612045  p :     4.632071
      px      :     1.492381
      py      :     1.527645
      dz2     :     0.010177  d :     0.064715
      dxz     :     0.007731
      dyz     :     0.004921
      dx2y2   :     0.013528
      dxy     :     0.028357
      f0      :     0.000353  f :     0.003988
      f+1     :     0.000535
      f-1     :     0.000361
      f+2     :     0.000096
      f-2     :     0.000539
      f+3     :     0.000888
      f-3     :     0.001216
  5 O s       :     3.508558  s :     3.508558
      pz      :     1.513323  p :     4.647556
      px      :     1.499052
      py      :     1.635180
      dz2     :     0.018411  d :     0.060145
      dxz     :     0.024104
      dyz     :     0.007663
      dx2y2   :     0.006753
      dxy     :     0.003215
      f0      :     0.000682  f :     0.003710
      f+1     :     0.001362
      f-1     :     0.000292
      f+2     :     0.000729
      f-2     :     0.000417
      f+3     :     0.000126
      f-3     :     0.000101
  6 H s       :     0.731967  s :     0.731967
      pz      :     0.127684  p :     0.369723
      px      :     0.160646
      py      :     0.081392
      dz2     :     0.018910  d :     0.102084
      dxz     :     0.030429
      dyz     :     0.005729
      dx2y2   :     0.022299
      dxy     :     0.024716
  7 N s       :     2.781230  s :     2.781230
      pz      :     1.174364  p :     3.350907
      px      :     1.115660
      py      :     1.060883
      dz2     :     0.027104  d :     0.242994
      dxz     :     0.060997
      dyz     :     0.033219
      dx2y2   :     0.059293
      dxy     :     0.062381
      f0      :     0.001404  f :     0.015455
      f+1     :     0.001562
      f-1     :     0.001862
      f+2     :     0.002408
      f-2     :     0.002225
      f+3     :     0.002202
      f-3     :     0.003791
  8 H s       :     0.697669  s :     0.697669
      pz      :     0.105985  p :     0.346909
      px      :     0.188746
      py      :     0.052177
      dz2     :     0.016146  d :     0.056292
      dxz     :     0.015928
      dyz     :     0.007075
      dx2y2   :     0.008991
      dxy     :     0.008152
  9 C s       :     2.673158  s :     2.673158
      pz      :     1.020476  p :     2.833121
      px      :     0.934624
      py      :     0.878021
      dz2     :     0.054569  d :     0.329382
      dxz     :     0.093277
      dyz     :     0.027909
      dx2y2   :     0.063395
      dxy     :     0.090232
      f0      :     0.003610  f :     0.041191
      f+1     :     0.005157
      f-1     :     0.005875
      f+2     :     0.004115
      f-2     :     0.005261
      f+3     :     0.009420
      f-3     :     0.007754
 10 H s       :     0.839054  s :     0.839054
      pz      :     0.063601  p :     0.150746
      px      :     0.052519
      py      :     0.034626
      dz2     :     0.009043  d :     0.029024
      dxz     :     0.008122
      dyz     :     0.005057
      dx2y2   :     0.002947
      dxy     :     0.003854
 11 H s       :     0.838434  s :     0.838434
      pz      :     0.065885  p :     0.150637
      px      :     0.050081
      py      :     0.034671
      dz2     :     0.009295  d :     0.029038
      dxz     :     0.008373
      dyz     :     0.005681
      dx2y2   :     0.002415
      dxy     :     0.003274
 12 H s       :     0.827498  s :     0.827498
      pz      :     0.041573  p :     0.150897
      px      :     0.047228
      py      :     0.062095
      dz2     :     0.002676  d :     0.029109
      dxz     :     0.003677
      dyz     :     0.006604
      dx2y2   :     0.008192
      dxy     :     0.007960
 13 C s       :     2.673150  s :     2.673150
      pz      :     1.020393  p :     2.832772
      px      :     0.976083
      py      :     0.836297
      dz2     :     0.054716  d :     0.328902
      dxz     :     0.080807
      dyz     :     0.040245
      dx2y2   :     0.059967
      dxy     :     0.093167
      f0      :     0.003623  f :     0.041138
      f+1     :     0.004836
      f-1     :     0.006167
      f+2     :     0.005396
      f-2     :     0.003968
      f+3     :     0.008391
      f-3     :     0.008757
 14 H s       :     0.839156  s :     0.839156
      pz      :     0.063323  p :     0.150753
      px      :     0.054024
      py      :     0.033406
      dz2     :     0.008996  d :     0.029034
      dxz     :     0.008028
      dyz     :     0.005072
      dx2y2   :     0.003213
      dxy     :     0.003727
 15 H s       :     0.826801  s :     0.826801
      pz      :     0.041476  p :     0.151063
      px      :     0.056265
      py      :     0.053322
      dz2     :     0.002685  d :     0.029111
      dxz     :     0.005608
      dyz     :     0.004661
      dx2y2   :     0.008250
      dxy     :     0.007908
 16 H s       :     0.838662  s :     0.838662
      pz      :     0.066211  p :     0.150683
      px      :     0.051128
      py      :     0.033344
      dz2     :     0.009343  d :     0.029046
      dxz     :     0.008398
      dyz     :     0.005769
      dx2y2   :     0.002520
      dxy     :     0.003015


                      *****************************
                      * MAYER POPULATION ANALYSIS *
                      *****************************

  NA   - Mulliken gross atomic population
  ZA   - Total nuclear charge
  QA   - Mulliken gross atomic charge
  VA   - Mayer's total valence
  BVA  - Mayer's bonded valence
  FA   - Mayer's free valence

  ATOM       NA         ZA         QA         VA         BVA        FA
  0 H      0.8030     1.0000     0.1970     1.0700     1.0700     0.0000
  1 S     15.0443    16.0000     0.9557     6.4411     6.4411     0.0000
  2 O      8.3510     8.0000    -0.3510     2.1203     2.1203    -0.0000
  3 O      8.5521     8.0000    -0.5521     1.9784     1.9784     0.0000
  4 O      8.4752     8.0000    -0.4752     2.1319     2.1319    -0.0000
  5 O      8.5484     8.0000    -0.5484     1.9932     1.9932     0.0000
  6 H      0.7812     1.0000     0.2188     1.0413     1.0413    -0.0000
  7 N      6.9850     7.0000     0.0150     3.6188     3.6188     0.0000
  8 H      0.8005     1.0000     0.1995     1.0802     1.0802     0.0000
  9 C      6.1850     6.0000    -0.1850     3.8758     3.8758     0.0000
 10 H      0.8897     1.0000     0.1103     0.9862     0.9862     0.0000
 11 H      0.8893     1.0000     0.1107     0.9861     0.9861    -0.0000
 12 H      0.8656     1.0000     0.1344     0.9934     0.9934     0.0000
 13 C      6.1884     6.0000    -0.1884     3.8767     3.8767    -0.0000
 14 H      0.8898     1.0000     0.1102     0.9867     0.9867    -0.0000
 15 H      0.8624     1.0000     0.1376     0.9941     0.9941    -0.0000
 16 H      0.8891     1.0000     0.1109     0.9864     0.9864     0.0000

  Mayer bond orders larger than 0.100000
B(  0-H ,  5-O ) :   0.1674 B(  0-H ,  7-N ) :   0.8679 B(  1-S ,  2-O ) :   1.0528 
B(  1-S ,  3-O ) :   1.6518 B(  1-S ,  4-O ) :   1.9856 B(  1-S ,  5-O ) :   1.6916 
B(  2-O ,  6-H ) :   0.9810 B(  3-O ,  8-H ) :   0.1980 B(  7-N ,  8-H ) :   0.8471 
B(  7-N ,  9-C ) :   0.9349 B(  7-N , 13-C ) :   0.9341 B(  9-C , 10-H ) :   0.9702 
B(  9-C , 11-H ) :   0.9701 B(  9-C , 12-H ) :   0.9664 B( 13-C , 14-H ) :   0.9705 
B( 13-C , 15-H ) :   0.9641 B( 13-C , 16-H ) :   0.9704 

-------
TIMINGS
-------

Total SCF time: 0 days 0 hours 0 min 16 sec 

Total time                  ....      16.034 sec
Sum of individual times     ....      15.100 sec  ( 94.2%)

Fock matrix formation       ....      10.438 sec  ( 65.1%)
  Split-RI-J                ....       1.866 sec  ( 17.9% of F)
  Chain of spheres X        ....       6.412 sec  ( 61.4% of F)
  XC integration            ....       1.725 sec  ( 16.5% of F)
    Basis function eval.    ....       0.156 sec  (  9.0% of XC)
    Density eval.           ....       0.182 sec  ( 10.6% of XC)
    XC-Functional eval.     ....       0.038 sec  (  2.2% of XC)
    XC-Potential eval.      ....       0.167 sec  (  9.7% of XC)
Diagonalization             ....       0.339 sec  (  2.1%)
Density matrix formation    ....       0.075 sec  (  0.5%)
Population analysis         ....       0.066 sec  (  0.4%)
Initial guess               ....       0.306 sec  (  1.9%)
Orbital Transformation      ....       0.000 sec  (  0.0%)
Orbital Orthonormalization  ....       0.000 sec  (  0.0%)
DIIS solution               ....       0.267 sec  (  1.7%)
SOSCF solution              ....       0.388 sec  (  2.4%)
Grid generation             ....       3.221 sec  ( 20.1%)

Maximum memory used throughout the entire SCF-calculation: 94.1 MB


-------------------------------------------------------------------------------
                          DFT DISPERSION CORRECTION                            
                                                                               
                              DFTD3 V3.1  Rev 1                                
                              USING zero damping                               
-------------------------------------------------------------------------------
The omegaB97X-D3 functional is recognized. Fit by Chai et al.
Active option DFTDOPT                   ...         3   

molecular C6(AA) [au] = 2820.469371 


            DFT-D V3
 parameters
 s6 scaling factor         :     1.0000 
 rs6 scaling factor        :     1.2810 
 s8 scaling factor         :     1.0000 
 rs8 scaling factor        :     1.0940 
 Damping factor alpha6     :    14.0000 
 Damping factor alpha8     :    16.0000 
 ad hoc parameters k1-k3   :    16.0000     1.3333    -4.0000 

 Edisp/kcal,au: -3.365609644993  -0.005363439797 
 E6   /kcal   :  -1.461345466 
 E8   /kcal   :  -1.904264179 
 % E8         :  56.580066610 

-------------------------   ----------------
Dispersion correction           -0.005363440
-------------------------   ----------------


-------------------------   --------------------
FINAL SINGLE POINT ENERGY      -835.526779606384
-------------------------   --------------------


           ************************************************************
           *        Program running with 128 parallel MPI-processes   *
           *              working on a common directory               *
           ************************************************************
------------------------------------------------------------------------------
                         ORCA SCF GRADIENT CALCULATION
------------------------------------------------------------------------------

 ... reading COSX grid (gridx3)
Gradient of the Kohn-Sham DFT energy:
Kohn-Sham wavefunction type      ... RKS
Hartree-Fock exchange scaling    ...    0.196
Number of operators              ...    1
Number of atoms                  ...   17
Basis set dimensions             ...  370
Integral neglect threshold       ... 1.0e-12
Integral primitive cutoff        ... 1.0e-14
SHARK Integral package           ... ON

Nuc. rep. gradient       (SHARK) ... done (  0.0 sec)
HCore & Overlap gradient (SHARK) ... done (  0.0 sec)
RI-J gradient            (SHARK) ... done (  0.7 sec)
COSX-gradient                    ... done (  1.4 sec)
Exchange-correlation gradient    ... done
Dispersion correction            ... done

------------------
CARTESIAN GRADIENT
------------------

   1   H   :    0.000498901   -0.000035704    0.002500530
   2   S   :    0.001333763    0.000264474    0.001178272
   3   O   :   -0.001298674    0.008268101    0.001450629
   4   O   :    0.007181294   -0.000294468   -0.011134513
   5   O   :   -0.014110683   -0.010156263   -0.000409388
   6   O   :    0.007314270    0.000054245    0.010867559
   7   H   :   -0.004201261    0.001482756   -0.001912843
   8   N   :   -0.000092344    0.000149821   -0.000196434
   9   H   :    0.000847113   -0.000043263   -0.002148146
  10   C   :    0.000289369   -0.000818394    0.000100878
  11   H   :    0.001199671    0.000258437    0.001938073
  12   H   :    0.001005462    0.000237846   -0.002065998
  13   H   :   -0.001157818   -0.002067746    0.000043620
  14   C   :    0.000421169    0.001055818    0.000030331
  15   H   :    0.001203287   -0.000086770    0.001931162
  16   H   :   -0.001457773    0.001676250    0.000035729
  17   H   :    0.000945382   -0.000058819   -0.002053164

Difference to translation invariance:
           :   -0.0000788714   -0.0001136780    0.0001562969

Difference to rotation invariance:
           :    0.0000983309    0.0002712334    0.0013958339

Norm of the cartesian gradient     ...    0.0281776434
RMS gradient                       ...    0.0039456593
MAX gradient                       ...    0.0141106829

-------
TIMINGS
-------

Total SCF gradient time            ...        3.259 sec

One electron gradient       ....       0.041 sec  (  1.3%)
RI-J Coulomb gradient       ....       0.705 sec  ( 21.6%)
COSX gradient               ....       1.417 sec  ( 43.5%)
XC gradient                 ....       0.315 sec  (  9.7%)

Maximum memory used throughout the entire SCFGRAD-calculation: 67.5 MB
------------------------------------------------------------------------------
                         ORCA GEOMETRY RELAXATION STEP
------------------------------------------------------------------------------

Reading the OPT-File                    .... done
Getting information on internals        .... done
Copying old internal coords+grads       .... done
Making the new internal coordinates     .... (new redundants).... done
Validating the new internal coordinates .... (new redundants).... done
Calculating the B-matrix                .... done
Calculating the G,G- and P matrices     .... done
Transforming gradient to internals      .... done
Projecting the internal gradient        .... done
Number of atoms                         ....  17
Number of internal coordinates          ....  81
Current Energy                          ....  -835.526779606 Eh
Current gradient norm                   ....     0.028177643 Eh/bohr
Maximum allowed component of the step   ....  0.300
Current trust radius                    ....  0.300
Evaluating the initial hessian          ....  (Almloef) done
Projecting the Hessian                  .... done
Forming the augmented Hessian           .... done
Diagonalizing the augmented Hessian     .... done
Last element of RFO vector              ....  0.996281281
Lowest eigenvalues of augmented Hessian:
 -0.001288694  0.008603790  0.015343345  0.015427182  0.022822063
Length of the computed step             ....  0.086481975
The final length of the internal step   ....  0.086481975
Converting the step to cartesian space:
 Initial RMS(Int)=    0.0096091084
Transforming coordinates:
 Iter   0:  RMS(Cart)=    0.0223889066 RMS(Int)=    0.0096078428
 Iter   1:  RMS(Cart)=    0.0000204261 RMS(Int)=    0.0000226059
 Iter   2:  RMS(Cart)=    0.0000003035 RMS(Int)=    0.0000002711
 Iter   3:  RMS(Cart)=    0.0000000037 RMS(Int)=    0.0000000033
done
Storing new coordinates                 .... done

                                .--------------------.
          ----------------------|Geometry convergence|-------------------------
          Item                value                   Tolerance       Converged
          ---------------------------------------------------------------------
          RMS gradient        0.0033678069            0.0000080000      NO
          MAX gradient        0.0173603189            0.0000300000      NO
          RMS step            0.0096091084            0.0001000000      NO
          MAX step            0.0534419822            0.0002000000      NO
          ........................................................
          Max(Bonds)      0.0283      Max(Angles)    0.45
          Max(Dihed)        0.63      Max(Improp)    0.00
          ---------------------------------------------------------------------

The optimization has not yet converged - more geometry cycles are needed


    ---------------------------------------------------------------------------
                         Redundant Internal Coordinates
                            (Angstroem and degrees)

        Definition                    Value    dE/dq     Step     New-Value
    ----------------------------------------------------------------------------
     1. B(O   2,S   1)                1.6381  0.011146 -0.0097    1.6284   
     2. B(O   3,S   1)                1.4916  0.013555 -0.0074    1.4842   
     3. B(O   4,S   1)                1.4519  0.017360 -0.0076    1.4443   
     4. B(O   5,S   1)                1.4824  0.013348 -0.0070    1.4754   
     5. B(O   5,H   0)                1.7386  0.001980 -0.0283    1.7103   
     6. B(H   6,O   2)                0.9661  0.004550 -0.0047    0.9614   
     7. B(N   7,H   0)                1.0473  0.003459 -0.0036    1.0436   
     8. B(H   8,N   7)                1.0549  0.003039 -0.0033    1.0516   
     9. B(H   8,O   3)                1.6796  0.002136 -0.0264    1.6532   
    10. B(C   9,N   7)                1.4740  0.002720 -0.0035    1.4705   
    11. B(H  10,C   9)                1.0913  0.002271 -0.0033    1.0879   
    12. B(H  11,C   9)                1.0912  0.002280 -0.0034    1.0879   
    13. B(H  12,C   9)                1.0901  0.002373 -0.0035    1.0867   
    14. B(C  13,N   7)                1.4748  0.002815 -0.0036    1.4712   
    15. B(H  14,C  13)                1.0912  0.002253 -0.0033    1.0879   
    16. B(H  15,C  13)                1.0902  0.002201 -0.0032    1.0869   
    17. B(H  16,C  13)                1.0911  0.002239 -0.0033    1.0878   
    18. A(O   5,H   0,N   7)          143.92  0.001238    0.22    144.14   
    19. A(O   3,S   1,O   5)          110.42 -0.002842    0.12    110.54   
    20. A(O   2,S   1,O   5)          102.29  0.000896   -0.05    102.24   
    21. A(O   2,S   1,O   4)          106.01 -0.001003    0.13    106.14   
    22. A(O   3,S   1,O   4)          114.73  0.001079   -0.07    114.66   
    23. A(O   4,S   1,O   5)          116.84  0.001401   -0.13    116.71   
    24. A(O   2,S   1,O   3)          104.90  0.000511    0.01    104.92   
    25. A(S   1,O   2,H   6)          107.10  0.003080   -0.45    106.65   
    26. A(S   1,O   3,H   8)          109.23 -0.000219   -0.28    108.95   
    27. A(H   0,O   5,S   1)          110.32 -0.000238   -0.23    110.08   
    28. A(C   9,N   7,C  13)          115.59  0.000321    0.01    115.61   
    29. A(H   8,N   7,C  13)          110.49 -0.000181   -0.02    110.48   
    30. A(H   8,N   7,C   9)          110.92 -0.000444    0.05    110.97   
    31. A(H   0,N   7,C   9)          111.08 -0.000444    0.05    111.13   
    32. A(H   0,N   7,C  13)          110.50 -0.000143   -0.05    110.45   
    33. A(H   0,N   7,H   8)           96.67  0.000970   -0.06     96.62   
    34. A(O   3,H   8,N   7)          148.98  0.001102    0.17    149.16   
    35. A(H  10,C   9,H  12)          109.80  0.000019   -0.01    109.78   
    36. A(N   7,C   9,H  12)          108.46  0.000394   -0.07    108.38   
    37. A(H  10,C   9,H  11)          109.81  0.000375   -0.06    109.75   
    38. A(N   7,C   9,H  11)          109.44 -0.000452    0.08    109.52   
    39. A(N   7,C   9,H  10)          109.64 -0.000359    0.06    109.71   
    40. A(H  11,C   9,H  12)          109.68  0.000020   -0.00    109.67   
    41. A(H  15,C  13,H  16)          109.75  0.000037   -0.01    109.74   
    42. A(H  14,C  13,H  16)          109.90  0.000436   -0.07    109.83   
    43. A(N   7,C  13,H  16)          109.44 -0.000487    0.09    109.53   
    44. A(H  14,C  13,H  15)          109.83  0.000082   -0.03    109.81   
    45. A(N   7,C  13,H  15)          108.31  0.000403   -0.07    108.24   
    46. A(N   7,C  13,H  14)          109.59 -0.000477    0.09    109.68   
    47. D(H   6,O   2,S   1,O   5)   -150.30 -0.001479    0.63   -149.66   
    48. D(H   6,O   2,S   1,O   4)    -27.39  0.000092    0.52    -26.87   
    49. D(H   6,O   2,S   1,O   3)     94.40  0.001098    0.51     94.91   
    50. D(H   8,O   3,S   1,O   5)     -6.82  0.000247   -0.39     -7.22   
    51. D(H   8,O   3,S   1,O   2)    102.69  0.000344   -0.39    102.30   
    52. D(H   8,O   3,S   1,O   4)   -141.40  0.000012   -0.26   -141.66   
    53. D(S   1,O   5,H   0,N   7)     -1.21 -0.000057   -0.22     -1.43   
    54. D(H   0,O   5,S   1,O   4)    139.80 -0.000196    0.29    140.09   
    55. D(H   0,O   5,S   1,O   3)      6.28 -0.000217    0.40      6.67   
    56. D(H   0,O   5,S   1,O   2)   -104.94 -0.000153    0.36   -104.59   
    57. D(C   9,N   7,H   0,O   5)   -118.22  0.000122   -0.05   -118.27   
    58. D(H   8,N   7,H   0,O   5)     -2.73 -0.000044   -0.01     -2.74   
    59. D(C  13,N   7,H   0,O   5)    112.11  0.000164   -0.07    112.04   
    60. D(O   3,H   8,N   7,H   0)      1.31  0.000036   -0.01      1.30   
    61. D(N   7,H   8,O   3,S   1)      3.78 -0.000044    0.24      4.01   
    62. D(O   3,H   8,N   7,C  13)   -113.52 -0.000203    0.07   -113.46   
    63. D(O   3,H   8,N   7,C   9)    116.94 -0.000132    0.03    116.97   
    64. D(H  12,C   9,N   7,C  13)   -179.99  0.000025    0.01   -179.97   
    65. D(H  12,C   9,N   7,H   8)    -53.21 -0.000350    0.04    -53.17   
    66. D(H  12,C   9,N   7,H   0)     53.09  0.000348    0.02     53.11   
    67. D(H  11,C   9,N   7,C  13)    -60.37  0.000020    0.02    -60.35   
    68. D(H  11,C   9,N   7,H   8)     66.41 -0.000355    0.05     66.45   
    69. D(H  11,C   9,N   7,H   0)    172.71  0.000342    0.03    172.74   
    70. D(H  10,C   9,N   7,C  13)     60.13 -0.000023    0.03     60.16   
    71. D(H  10,C   9,N   7,H   8)   -173.09 -0.000398    0.06   -173.03   
    72. D(H  10,C   9,N   7,H   0)    -66.79  0.000300    0.04    -66.75   
    73. D(H  15,C  13,N   7,H   0)    -52.18 -0.000489   -0.00    -52.19   
    74. D(H  14,C  13,N   7,C   9)    -59.60  0.000046   -0.06    -59.66   
    75. D(H  14,C  13,N   7,H   8)    173.42  0.000554   -0.13    173.29   
    76. D(H  15,C  13,N   7,H   8)     53.61  0.000492   -0.10     53.51   
    77. D(H  14,C  13,N   7,H   0)     67.62 -0.000428   -0.03     67.60   
    78. D(H  16,C  13,N   7,C   9)     60.99 -0.000016   -0.04     60.95   
    79. D(H  16,C  13,N   7,H   8)    -66.00  0.000491   -0.10    -66.11   
    80. D(H  16,C  13,N   7,H   0)   -171.80 -0.000490   -0.00   -171.80   
    81. D(H  15,C  13,N   7,C   9)   -179.40 -0.000015   -0.04   -179.44   
    ----------------------------------------------------------------------------

         *************************************************************
         *                GEOMETRY OPTIMIZATION CYCLE   2            *
         *************************************************************
---------------------------------
CARTESIAN COORDINATES (ANGSTROEM)
---------------------------------
  H      1.220626   -0.064424    0.810665
  S     -1.266867   -0.140510    0.009869
  O     -1.862921    1.374816    0.024070
  O     -0.414647   -0.204555   -1.203615
  O     -2.410868   -1.021857   -0.009988
  O     -0.435086   -0.160929    1.228244
  H     -2.725074    1.335588   -0.399470
  N      1.889678   -0.010297    0.011528
  H      1.171019   -0.079548   -0.753096
  C      2.790037   -1.172868   -0.005737
  H      3.443762   -1.143533    0.863385
  H      3.386764   -1.157075   -0.915190
  H      2.185118   -2.075254    0.019302
  C      2.548563    1.304716   -0.019028
  H      3.201367    1.407470    0.845099
  H      1.778732    2.071578    0.007698
  H      3.129566    1.399122   -0.933774

----------------------------
CARTESIAN COORDINATES (A.U.)
----------------------------
  NO LB      ZA    FRAG     MASS         X           Y           Z
   0 H     1.0000    0     1.008    2.306649   -0.121743    1.531934
   1 S    16.0000    0    32.060   -2.394032   -0.265525    0.018649
   2 O     8.0000    0    15.999   -3.520410    2.598026    0.045486
   3 O     8.0000    0    15.999   -0.783569   -0.386552   -2.274503
   4 O     8.0000    0    15.999   -4.555880   -1.931029   -0.018874
   5 O     8.0000    0    15.999   -0.822193   -0.304111    2.321044
   6 H     1.0000    0     1.008   -5.149644    2.523895   -0.754888
   7 N     7.0000    0    14.007    3.570975   -0.019459    0.021785
   8 H     1.0000    0     1.008    2.212905   -0.150323   -1.423146
   9 C     6.0000    0    12.011    5.272405   -2.216400   -0.010841
  10 H     1.0000    0     1.008    6.507767   -2.160965    1.631561
  11 H     1.0000    0     1.008    6.400057   -2.186556   -1.729459
  12 H     1.0000    0     1.008    4.129275   -3.921661    0.036475
  13 C     6.0000    0    12.011    4.816086    2.465556   -0.035958
  14 H     1.0000    0     1.008    6.049707    2.659732    1.597005
  15 H     1.0000    0     1.008    3.361317    3.914715    0.014547
  16 H     1.0000    0     1.008    5.914023    2.643957   -1.764577

--------------------------------
INTERNAL COORDINATES (ANGSTROEM)
--------------------------------
 H      0   0   0     0.000000000000     0.00000000     0.00000000
 S      1   0   0     2.614323088826     0.00000000     0.00000000
 O      2   1   0     1.628401953606   108.57371309     0.00000000
 O      2   1   3     1.484225410183    72.86417556   100.40558761
 O      2   1   3     1.444265818592   140.86328514   208.63745226
 O      2   1   3     1.475369115774    37.90975369   273.86604838
 H      3   2   1     0.961370373520   106.64533454   171.48586758
 N      1   2   3     1.043637875444   112.14406737   265.23004568
 H      8   1   2     1.051626420145    96.61706583   356.43962739
 C      8   1   2     1.470549013393   111.13058164   240.90799363
 H     10   8   1     1.087928836381   109.70662802   293.25187103
 H     10   8   1     1.087859645327   109.52288428   172.73616172
 H     10   8   1     1.086670402716   108.38501115    53.11473319
 C      8   1   2     1.471163769380   110.44936011   111.21799403
 H     14   8   1     1.087854410070   109.67524345    67.59527774
 H     14   8   1     1.086936097964   108.23566739   307.81420108
 H     14   8   1     1.087766865946   109.52753240   188.20009699

---------------------------
INTERNAL COORDINATES (A.U.)
---------------------------
 H      0   0   0     0.000000000000     0.00000000     0.00000000
 S      1   0   0     4.940354663469     0.00000000     0.00000000
 O      2   1   0     3.077233728257   108.57371309     0.00000000
 O      2   1   3     2.804779546253    72.86417556   100.40558761
 O      2   1   3     2.729266861723   140.86328514   208.63745226
 O      2   1   3     2.788043575258    37.90975369   273.86604838
 H      3   2   1     1.816726719218   106.64533454   171.48586758
 N      1   2   3     1.972189767576   112.14406737   265.23004568
 H      8   1   2     1.987285929269    96.61706583   356.43962739
 C      8   1   2     2.778934901820   111.13058164   240.90799363
 H     10   8   1     2.055887553955   109.70662802   293.25187103
 H     10   8   1     2.055756801812   109.52288428   172.73616172
 H     10   8   1     2.053509458972   108.38501115    53.11473319
 C      8   1   2     2.780096622275   110.44936011   111.21799403
 H     14   8   1     2.055746908610   109.67524345    67.59527774
 H     14   8   1     2.054011550225   108.23566739   307.81420108
 H     14   8   1     2.055581474193   109.52753240   188.20009699


           ************************************************************
           *        Program running with 128 parallel MPI-processes   *
           *              working on a common directory               *
           ************************************************************
------------------------------------------------------------------------------
                   ___                                                        
                  /   \      - P O W E R E D   B Y -                         
                 /     \                                                     
                 |  |  |   _    _      __       _____    __    __             
                 |  |  |  | |  | |    /  \     |  _  \  |  |  /  |          
                  \  \/   | |  | |   /    \    | | | |  |  | /  /          
                 / \  \   | |__| |  /  /\  \   | |_| |  |  |/  /          
                |  |  |   |  __  | /  /__\  \  |    /   |      \           
                |  |  |   | |  | | |   __   |  |    \   |  |\   \          
                \     /   | |  | | |  |  |  |  | |\  \  |  | \   \       
                 \___/    |_|  |_| |__|  |__|  |_| \__\ |__|  \__/        
                                                                              
                      - O R C A' S   B I G   F R I E N D -                    
                                      &                                       
                       - I N T E G R A L  F E E D E R -                       
                                                                              
 v1 FN, 2020, v2 2021                                                         
------------------------------------------------------------------------------


Reading SHARK input file h2so4+DMA_noaug.SHARKINP.tmp ... ok
----------------------
SHARK INTEGRAL PACKAGE
----------------------

Number of atoms                             ...     17
Number of basis functions                   ...    437
Number of shells                            ...    193
Maximum angular momentum                    ...      3
Integral batch strategy                     ... SHARK/LIBINT Hybrid
RI-J (if used) integral strategy            ... SPLIT-RIJ (Revised 2003 algorithm where possible)
Printlevel                                  ...      1
Contraction scheme used                     ... PARTIAL GENERAL contraction
Coulomb Range Separation                    ... NOT USED
Exchange Range Separation                   ... Long Range
   Mu parameter                             ...  0.250000
   Scaling (regular/separated)              ...  0.195728  0.804272
Finite Nucleus Model                        ... NOT USED
Auxiliary Coulomb fitting basis             ... AVAILABLE
   # of basis functions in Aux-J            ...    493
   # of shells in Aux-J                     ...    167
   Maximum angular momentum in Aux-J        ...      4
Auxiliary J/K fitting basis                 ... NOT available
Auxiliary Correlation fitting basis         ... NOT available
Auxiliary 'external' fitting basis          ... NOT available
Integral threshold                          ...     1.000000e-12
Primitive cut-off                           ...     1.000000e-14
Primitive pair pre-selection threshold      ...     1.000000e-14

Calculating pre-screening integrals         ... done (  0.0 sec) Dimension = 193
Calculating pre-screening integrals (ORCA)  ... done (  0.1 sec) Dimension = 136
Organizing shell pair data                  ... done (  0.1 sec)
Shell pair information
Total number of shell pairs                 ...     18721
Shell pairs after pre-screening             ...     13592
Total number of primitive shell pairs       ...     25473
Primitive shell pairs kept                  ...     16779
          la=0 lb=0:   3909 shell pairs
          la=1 lb=0:   4061 shell pairs
          la=1 lb=1:   1032 shell pairs
          la=2 lb=0:   2035 shell pairs
          la=2 lb=1:   1027 shell pairs
          la=2 lb=2:    281 shell pairs
          la=3 lb=0:    711 shell pairs
          la=3 lb=1:    333 shell pairs
          la=3 lb=2:    171 shell pairs
          la=3 lb=3:     32 shell pairs

Calculating one electron integrals          ... done (  0.0 sec)
Calculating RI/J V-Matrix + Cholesky decomp.... done (  0.0 sec)
Calculating Nuclear repulsion               ... done (  0.0 sec) ENN=    552.354013852082 Eh

SHARK setup successfully completed in   0.5 seconds

Maximum memory used throughout the entire GTOINT-calculation: 58.2 MB


           ************************************************************
           *        Program running with 128 parallel MPI-processes   *
           *              working on a common directory               *
           ************************************************************

Diagonalization of the overlap matrix:
Smallest eigenvalue                        ... 1.027e-03
Time for diagonalization                   ...    0.026 sec
Threshold for overlap eigenvalues          ... 1.000e-08
Number of eigenvalues below threshold      ... 0
Time for construction of square roots      ...    0.030 sec
Total time needed                          ...    0.064 sec

-------------------
DFT GRID GENERATION
-------------------

General Integration Accuracy     IntAcc      ... 4.959
Radial Grid Type                 RadialGrid  ... OptM3 with GC (2021)
Angular Grid (max. ang.)         AngularGrid ... 6 (Lebedev-590)
Angular grid pruning method      GridPruning ... 4 (adaptive)
Weight generation scheme         WeightScheme... Becke
Basis function cutoff            BFCut       ... 1.0000e-12
Integration weight cutoff        WCut        ... 1.0000e-14
Angular grids for H and He will be reduced by one unit
Partially contracted basis set               ... off
Rotationally invariant grid construction     ... off

Total number of grid points                  ...   195020
Total number of batches                      ...     3056
Average number of points per batch           ...       63
Average number of grid points per atom       ...    11472
Time for grid setup =    2.084 sec

--------------------
COSX GRID GENERATION
--------------------

GRIDX 1
-------
General Integration Accuracy     IntAcc      ... 4.020
Radial Grid Type                 RadialGrid  ... OptM3 with GC (2021)
Angular Grid (max. ang.)         AngularGrid ... 2 (Lebedev-110)
Angular grid pruning method      GridPruning ... 4 (adaptive)
Weight generation scheme         WeightScheme... Becke
Basis function cutoff            BFCut       ... 1.0000e-12
Integration weight cutoff        WCut        ... 1.0000e-14
Angular grids for H and He will be reduced by one unit
Partially contracted basis set               ... on
Rotationally invariant grid construction     ... off

Total number of grid points                  ...    21505
Total number of batches                      ...      346
Average number of points per batch           ...       62
Average number of grid points per atom       ...     1265
UseSFitting                                  ... on

GRIDX 2
-------
General Integration Accuracy     IntAcc      ... 4.338
Radial Grid Type                 RadialGrid  ... OptM3 with GC (2021)
Angular Grid (max. ang.)         AngularGrid ... 3 (Lebedev-194)
Angular grid pruning method      GridPruning ... 4 (adaptive)
Weight generation scheme         WeightScheme... Becke
Basis function cutoff            BFCut       ... 1.0000e-12
Integration weight cutoff        WCut        ... 1.0000e-14
Angular grids for H and He will be reduced by one unit
Partially contracted basis set               ... on
Rotationally invariant grid construction     ... off

Total number of grid points                  ...    47759
Total number of batches                      ...      754
Average number of points per batch           ...       63
Average number of grid points per atom       ...     2809
UseSFitting                                  ... on

GRIDX 3
-------
General Integration Accuracy     IntAcc      ... 4.871
Radial Grid Type                 RadialGrid  ... OptM3 with GC (2021)
Angular Grid (max. ang.)         AngularGrid ... 4 (Lebedev-302)
Angular grid pruning method      GridPruning ... 4 (adaptive)
Weight generation scheme         WeightScheme... Becke
Basis function cutoff            BFCut       ... 1.0000e-12
Integration weight cutoff        WCut        ... 1.0000e-14
Angular grids for H and He will be reduced by one unit
Partially contracted basis set               ... on
Rotationally invariant grid construction     ... off

Total number of grid points                  ...    91367
Total number of batches                      ...     1435
Average number of points per batch           ...       63
Average number of grid points per atom       ...     5375
UseSFitting                                  ... on

Time for X-Grid setup             =    0.919 sec

 re-compute Schwartz prescreening matrix in partically contracted basis (1) ...done (   0.081 sec)
--------------
SCF ITERATIONS
--------------
ITER       Energy         Delta-E        Max-DP      RMS-DP      [F,P]     Damp
               ***  Starting incremental Fock matrix formation  ***
                      *** Initiating the SOSCF procedure ***
                      *** Re-Reading the Fockian *** 
                      *** Removing any level shift *** 
ITER      Energy       Delta-E        Grad      Rot      Max-DP    RMS-DP
  0   -835.52195031 -835.5219503149  0.001827  0.001827  0.003463  0.000047
               *** Restarting incremental Fock matrix formation ***
  1   -835.52216408  -0.0002137634  0.000646  0.000727  0.001236  0.000022
  2   -835.52218926  -0.0000251804  0.000344  0.000464  0.001171  0.000012
  3   -835.52219438  -0.0000051240  0.000178  0.000158  0.000481  0.000004
  4   -835.52219529  -0.0000009109  0.000041  0.000029  0.000082  0.000001
  5   -835.52219538  -0.0000000865  0.000020  0.000018  0.000033  0.000000
  6   -835.52219540  -0.0000000186  0.000009  0.000006  0.000012  0.000000
  7   -835.52219540  -0.0000000016  0.000003  0.000002  0.000006  0.000000
                  ***Gradient check signals convergence***
              ***Rediagonalizing the Fockian in SOSCF/NRSCF***

               *****************************************************
               *                     SUCCESS                       *
               *           SCF CONVERGED AFTER   8 CYCLES          *
               *****************************************************

Old exchange energy                            =    -23.558221490 Eh
New exchange energy                            =    -23.558224849 Eh
Exchange energy change after final integration =     -0.000003359 Eh
Total energy after final integration           =   -835.522198760 Eh
Final COS-X integration done in                =     0.981 sec
Total Energy       :         -835.52219876 Eh          -22735.71489 eV
  Last Energy change         ...   -9.5611e-10  Tolerance :   1.0000e-09
  Last MAX-Density change    ...    2.6645e-15  Tolerance :   1.0000e-08
             **** THE GBW FILE WAS UPDATED (h2so4+DMA_noaug.gbw) ****
             **** DENSITY h2so4+DMA_noaug.scfp WAS UPDATED ****
             **** ENERGY FILE WAS UPDATED (h2so4+DMA_noaug.en.tmp) ****
             **** THE GBW FILE WAS UPDATED (h2so4+DMA_noaug.gbw) ****
             **** DENSITY h2so4+DMA_noaug.scfp WAS UPDATED ****
Total SCF time: 0 days 0 hours 0 min 12 sec 

Maximum memory used throughout the entire SCF-calculation: 95.0 MB


-------------------------------------------------------------------------------
                          DFT DISPERSION CORRECTION                            
                                                                               
                              DFTD3 V3.1  Rev 1                                
                              USING zero damping                               
-------------------------------------------------------------------------------
-------------------------   ----------------
Dispersion correction           -0.005397417
-------------------------   ----------------


-------------------------   --------------------
FINAL SINGLE POINT ENERGY      -835.527596176856
-------------------------   --------------------


           ************************************************************
           *        Program running with 128 parallel MPI-processes   *
           *              working on a common directory               *
           ************************************************************
------------------------------------------------------------------------------
                         ORCA SCF GRADIENT CALCULATION
------------------------------------------------------------------------------

 ... reading COSX grid (gridx3)
Gradient of the Kohn-Sham DFT energy:
Kohn-Sham wavefunction type      ... RKS
Hartree-Fock exchange scaling    ...    0.196
Number of operators              ...    1
Number of atoms                  ...   17
Basis set dimensions             ...  370
Integral neglect threshold       ... 1.0e-12
Integral primitive cutoff        ... 1.0e-14
SHARK Integral package           ... ON

Nuc. rep. gradient       (SHARK) ... done (  0.0 sec)
HCore & Overlap gradient (SHARK) ... done (  0.0 sec)
RI-J gradient            (SHARK) ... done (  0.2 sec)
COSX-gradient                    ... done (  1.4 sec)
Exchange-correlation gradient    ... done
Dispersion correction            ... done

------------------
CARTESIAN GRADIENT
------------------

   1   H   :    0.001886814    0.000216386    0.000180491
   2   S   :    0.001401178   -0.000970458    0.000361164
   3   O   :   -0.002601484    0.004475959    0.000015308
   4   O   :    0.003884023    0.000076235   -0.004347750
   5   O   :   -0.006382207   -0.004487700   -0.000149747
   6   O   :    0.003699153    0.000435273    0.004059735
   7   H   :    0.000302391    0.000329311    0.000128898
   8   N   :   -0.004661044   -0.000241444   -0.000015831
   9   H   :    0.002040033    0.000180470   -0.000099737
  10   C   :    0.000536160   -0.001163882    0.000048368
  11   H   :   -0.000160802    0.000253976    0.000087204
  12   H   :   -0.000209104    0.000245937   -0.000112881
  13   H   :   -0.000020713    0.000059187   -0.000003769
  14   C   :    0.000553905    0.001216558    0.000027253
  15   H   :   -0.000128478   -0.000319128    0.000095042
  16   H   :   -0.000043563   -0.000092331   -0.000001213
  17   H   :   -0.000201444   -0.000285768   -0.000115028

Difference to translation invariance:
           :   -0.0001051818   -0.0000714183    0.0001575085

Difference to rotation invariance:
           :    0.0000935433    0.0002455112    0.0012940925

Norm of the cartesian gradient     ...    0.0137422483
RMS gradient                       ...    0.0019242997
MAX gradient                       ...    0.0063822075

-------
TIMINGS
-------

Total SCF gradient time            ...        2.378 sec

One electron gradient       ....       0.018 sec  (  0.8%)
RI-J Coulomb gradient       ....       0.151 sec  (  6.3%)
COSX gradient               ....       1.370 sec  ( 57.6%)
XC gradient                 ....       0.307 sec  ( 12.9%)

Maximum memory used throughout the entire SCFGRAD-calculation: 66.8 MB
------------------------------------------------------------------------------
                         ORCA GEOMETRY RELAXATION STEP
------------------------------------------------------------------------------

Reading the OPT-File                    .... done
Getting information on internals        .... done
Copying old internal coords+grads       .... done
Making the new internal coordinates     .... (new redundants).... done
Validating the new internal coordinates .... (new redundants).... done
Calculating the B-matrix                .... done
Calculating the G,G- and P matrices     .... done
Transforming gradient to internals      .... done
Projecting the internal gradient        .... done
Number of atoms                         ....  17
Number of internal coordinates          ....  81
Current Energy                          ....  -835.527596177 Eh
Current gradient norm                   ....     0.013742248 Eh/bohr
Maximum allowed component of the step   ....  0.300
Current trust radius                    ....  0.300
Updating the Hessian (BFGS)             .... done
Forming the augmented Hessian           .... done
Diagonalizing the augmented Hessian     .... done
Last element of RFO vector              ....  0.999024304
Lowest eigenvalues of augmented Hessian:
 -0.000349757  0.008580220  0.015339766  0.015426034  0.022604526
Length of the computed step             ....  0.044206913
The final length of the internal step   ....  0.044206913
Converting the step to cartesian space:
 Initial RMS(Int)=    0.0049118792
Transforming coordinates:
 Iter   0:  RMS(Cart)=    0.0075056106 RMS(Int)=    0.0049101566
 Iter   1:  RMS(Cart)=    0.0000293319 RMS(Int)=    0.0000216762
 Iter   2:  RMS(Cart)=    0.0000002291 RMS(Int)=    0.0000002209
 Iter   3:  RMS(Cart)=    0.0000000025 RMS(Int)=    0.0000000021
done
Storing new coordinates                 .... done

                                .--------------------.
          ----------------------|Geometry convergence|-------------------------
          Item                value                   Tolerance       Converged
          ---------------------------------------------------------------------
          Energy change      -0.0008165705            0.0000002000      NO
          RMS gradient        0.0014052822            0.0000080000      NO
          MAX gradient        0.0077792617            0.0000300000      NO
          RMS step            0.0049118792            0.0001000000      NO
          MAX step            0.0152724660            0.0002000000      NO
          ........................................................
          Max(Bonds)      0.0081      Max(Angles)    0.53
          Max(Dihed)        0.70      Max(Improp)    0.00
          ---------------------------------------------------------------------

The optimization has not yet converged - more geometry cycles are needed


    ---------------------------------------------------------------------------
                         Redundant Internal Coordinates
                            (Angstroem and degrees)

        Definition                    Value    dE/dq     Step     New-Value
    ----------------------------------------------------------------------------
     1. B(O   2,S   1)                1.6284  0.005358 -0.0081    1.6203   
     2. B(O   3,S   1)                1.4842  0.005447 -0.0053    1.4789   
     3. B(O   4,S   1)                1.4443  0.007779 -0.0060    1.4383   
     4. B(O   5,S   1)                1.4754  0.005115 -0.0049    1.4705   
     5. B(O   5,H   0)                1.7103 -0.000098  0.0004    1.7107   
     6. B(H   6,O   2)                0.9614 -0.000348 -0.0003    0.9611   
     7. B(N   7,H   0)                1.0436 -0.001000  0.0020    1.0456   
     8. B(H   8,N   7)                1.0516 -0.001237  0.0026    1.0542   
     9. B(H   8,O   3)                1.6532 -0.000090  0.0003    1.6534   
    10. B(C   9,N   7)                1.4705  0.000588 -0.0016    1.4689   
    11. B(H  10,C   9)                1.0879 -0.000024 -0.0005    1.0874   
    12. B(H  11,C   9)                1.0879 -0.000017 -0.0005    1.0873   
    13. B(H  12,C   9)                1.0867 -0.000028 -0.0005    1.0861   
    14. B(C  13,N   7)                1.4712  0.000546 -0.0016    1.4696   
    15. B(H  14,C  13)                1.0879 -0.000027 -0.0005    1.0874   
    16. B(H  15,C  13)                1.0869 -0.000051 -0.0004    1.0865   
    17. B(H  16,C  13)                1.0878 -0.000024 -0.0005    1.0873   
    18. A(O   5,H   0,N   7)          144.15  0.000511    0.22    144.37   
    19. A(O   3,S   1,O   5)          110.54 -0.001321    0.13    110.67   
    20. A(O   2,S   1,O   5)          102.24 -0.000003    0.07    102.31   
    21. A(O   2,S   1,O   4)          106.14 -0.000425    0.10    106.24   
    22. A(O   3,S   1,O   4)          114.66  0.000597   -0.11    114.55   
    23. A(O   4,S   1,O   5)          116.71  0.000786   -0.15    116.56   
    24. A(O   2,S   1,O   3)          104.92  0.000314    0.01    104.93   
    25. A(S   1,O   2,H   6)          106.65  0.000609   -0.20    106.44   
    26. A(S   1,O   3,H   8)          108.95 -0.000453   -0.03    108.92   
    27. A(H   0,O   5,S   1)          110.08 -0.000410   -0.05    110.03   
    28. A(C   9,N   7,C  13)          115.61  0.000402    0.03    115.64   
    29. A(H   8,N   7,C  13)          110.48 -0.000271    0.07    110.54   
    30. A(H   8,N   7,C   9)          110.97 -0.000463    0.16    111.12   
    31. A(H   0,N   7,C   9)          111.13 -0.000456    0.15    111.28   
    32. A(H   0,N   7,C  13)          110.45 -0.000252    0.04    110.49   
    33. A(H   0,N   7,H   8)           96.62  0.001127   -0.53     96.09   
    34. A(O   3,H   8,N   7)          149.16  0.000581    0.18    149.34   
    35. A(H  10,C   9,H  12)          109.78  0.000174   -0.05    109.73   
    36. A(N   7,C   9,H  12)          108.39  0.000052   -0.03    108.36   
    37. A(H  10,C   9,H  11)          109.75  0.000359   -0.09    109.65   
    38. A(N   7,C   9,H  11)          109.52 -0.000400    0.12    109.64   
    39. A(N   7,C   9,H  10)          109.71 -0.000357    0.10    109.81   
    40. A(H  11,C   9,H  12)          109.67  0.000166   -0.04    109.63   
    41. A(H  15,C  13,H  16)          109.74  0.000194   -0.05    109.69   
    42. A(H  14,C  13,H  16)          109.83  0.000404   -0.10    109.73   
    43. A(N   7,C  13,H  16)          109.53 -0.000439    0.13    109.66   
    44. A(H  14,C  13,H  15)          109.81  0.000224   -0.07    109.73   
    45. A(N   7,C  13,H  15)          108.24  0.000038   -0.02    108.21   
    46. A(N   7,C  13,H  14)          109.68 -0.000431    0.12    109.80   
    47. D(H   6,O   2,S   1,O   5)   -149.66 -0.000741    0.70   -148.96   
    48. D(H   6,O   2,S   1,O   4)    -26.87 -0.000042    0.60    -26.27   
    49. D(H   6,O   2,S   1,O   3)     94.91  0.000595    0.53     95.44   
    50. D(H   8,O   3,S   1,O   5)     -7.22  0.000356   -0.60     -7.81   
    51. D(H   8,O   3,S   1,O   2)    102.30 -0.000042   -0.46    101.85   
    52. D(H   8,O   3,S   1,O   4)   -141.66 -0.000047   -0.39   -142.05   
    53. D(S   1,O   5,H   0,N   7)     -1.43  0.000041   -0.31     -1.74   
    54. D(H   0,O   5,S   1,O   4)    140.09 -0.000036    0.41    140.50   
    55. D(H   0,O   5,S   1,O   3)      6.67 -0.000326    0.59      7.27   
    56. D(H   0,O   5,S   1,O   2)   -104.59 -0.000180    0.50   -104.09   
    57. D(C   9,N   7,H   0,O   5)   -118.27  0.000142    0.01   -118.26   
    58. D(H   8,N   7,H   0,O   5)     -2.74  0.000028   -0.02     -2.76   
    59. D(C  13,N   7,H   0,O   5)    112.04  0.000175   -0.18    111.86   
    60. D(O   3,H   8,N   7,H   0)      1.30 -0.000010   -0.01      1.29   
    61. D(N   7,H   8,O   3,S   1)      4.01 -0.000138    0.35      4.37   
    62. D(O   3,H   8,N   7,C  13)   -113.46 -0.000173    0.17   -113.28   
    63. D(O   3,H   8,N   7,C   9)    116.97 -0.000121   -0.05    116.92   
    64. D(H  12,C   9,N   7,C  13)   -179.97  0.000014    0.02   -179.95   
    65. D(H  12,C   9,N   7,H   8)    -53.17 -0.000436    0.28    -52.89   
    66. D(H  12,C   9,N   7,H   0)     53.11  0.000432   -0.19     52.92   
    67. D(H  11,C   9,N   7,C  13)    -60.35  0.000013    0.02    -60.33   
    68. D(H  11,C   9,N   7,H   8)     66.45 -0.000437    0.28     66.73   
    69. D(H  11,C   9,N   7,H   0)    172.74  0.000431   -0.19    172.55   
    70. D(H  10,C   9,N   7,C  13)     60.16 -0.000018    0.04     60.21   
    71. D(H  10,C   9,N   7,H   8)   -173.03 -0.000469    0.30   -172.73   
    72. D(H  10,C   9,N   7,H   0)    -66.75  0.000400   -0.17    -66.92   
    73. D(H  15,C  13,N   7,H   0)    -52.19 -0.000528    0.21    -51.98   
    74. D(H  14,C  13,N   7,C   9)    -59.66  0.000035   -0.09    -59.75   
    75. D(H  14,C  13,N   7,H   8)    173.29  0.000582   -0.39    172.90   
    76. D(H  15,C  13,N   7,H   8)     53.51  0.000539   -0.36     53.15   
    77. D(H  14,C  13,N   7,H   0)     67.60 -0.000485    0.18     67.77   
    78. D(H  16,C  13,N   7,C   9)     60.95 -0.000010   -0.06     60.89   
    79. D(H  16,C  13,N   7,H   8)    -66.10  0.000536   -0.36    -66.46   
    80. D(H  16,C  13,N   7,H   0)   -171.80 -0.000531    0.21   -171.59   
    81. D(H  15,C  13,N   7,C   9)   -179.44 -0.000008   -0.06   -179.50   
    ----------------------------------------------------------------------------

         *************************************************************
         *                GEOMETRY OPTIMIZATION CYCLE   3            *
         *************************************************************
---------------------------------
CARTESIAN COORDINATES (ANGSTROEM)
---------------------------------
  H      1.216386   -0.067140    0.808452
  S     -1.267144   -0.138169    0.009121
  O     -1.849846    1.373698    0.021523
  O     -0.419651   -0.209979   -1.200733
  O     -2.410923   -1.009934   -0.009932
  O     -0.439994   -0.165377    1.224580
  H     -2.715659    1.334992   -0.393846
  N      1.890422   -0.012025    0.011003
  H      1.166716   -0.082759   -0.752258
  C      2.792446   -1.171246   -0.005720
  H      3.445670   -1.142400    0.863153
  H      3.390627   -1.155809   -0.913591
  H      2.189466   -2.074309    0.018697
  C      2.544916    1.303419   -0.019265
  H      3.196096    1.410755    0.844898
  H      1.772875    2.067480    0.006006
  H      3.127368    1.401242   -0.932127

----------------------------
CARTESIAN COORDINATES (A.U.)
----------------------------
  NO LB      ZA    FRAG     MASS         X           Y           Z
   0 H     1.0000    0     1.008    2.298636   -0.126877    1.527752
   1 S    16.0000    0    32.060   -2.394555   -0.261101    0.017236
   2 O     8.0000    0    15.999   -3.495703    2.595913    0.040672
   3 O     8.0000    0    15.999   -0.793026   -0.396802   -2.269057
   4 O     8.0000    0    15.999   -4.555985   -1.908499   -0.018770
   5 O     8.0000    0    15.999   -0.831467   -0.312517    2.314121
   6 H     1.0000    0     1.008   -5.131851    2.522770   -0.744260
   7 N     7.0000    0    14.007    3.572380   -0.022724    0.020792
   8 H     1.0000    0     1.008    2.204774   -0.156392   -1.421561
   9 C     6.0000    0    12.011    5.276958   -2.213335   -0.010809
  10 H     1.0000    0     1.008    6.511372   -2.158824    1.631123
  11 H     1.0000    0     1.008    6.407357   -2.184163   -1.726436
  12 H     1.0000    0     1.008    4.137490   -3.919875    0.035332
  13 C     6.0000    0    12.011    4.809194    2.463105   -0.036406
  14 H     1.0000    0     1.008    6.039746    2.665941    1.596626
  15 H     1.0000    0     1.008    3.350248    3.906972    0.011349
  16 H     1.0000    0     1.008    5.909869    2.647965   -1.761465

--------------------------------
INTERNAL COORDINATES (ANGSTROEM)
--------------------------------
 H      0   0   0     0.000000000000     0.00000000     0.00000000
 S      1   0   0     2.609960921335     0.00000000     0.00000000
 O      2   1   0     1.620320112726   108.32846962     0.00000000
 O      2   1   3     1.478901035058    72.93663800   100.50014076
 O      2   1   3     1.438251765347   141.01271842   208.65244002
 O      2   1   3     1.470461846361    38.00949599   273.38747419
 H      3   2   1     0.961072357264   106.44475757   172.04627022
 N      1   2   3     1.045603886936   112.41233610   265.51759270
 H      8   1   2     1.054191718024    96.09096780   356.24358633
 C      8   1   2     1.468918266465   111.28083607   240.74434280
 H     10   8   1     1.087416173820   109.80684958   293.08415121
 H     10   8   1     1.087330836684   109.64102059   172.54918694
 H     10   8   1     1.086141507260   108.35968435    52.92426782
 C      8   1   2     1.469582083950   110.48653093   110.86215174
 H     14   8   1     1.087352026040   109.79787639    67.77293140
 H     14   8   1     1.086496731262   108.21190982   308.02325612
 H     14   8   1     1.087261384877   109.65830358   188.40818936

---------------------------
INTERNAL COORDINATES (A.U.)
---------------------------
 H      0   0   0     0.000000000000     0.00000000     0.00000000
 S      1   0   0     4.932111361559     0.00000000     0.00000000
 O      2   1   0     3.061961262336   108.32846962     0.00000000
 O      2   1   3     2.794717935433    72.93663800   100.50014076
 O      2   1   3     2.717901948135   141.01271842   208.65244002
 O      2   1   3     2.778770180002    38.00949599   273.38747419
 H      3   2   1     1.816163550111   106.44475757   172.04627022
 N      1   2   3     1.975904990873   112.41233610   265.51759270
 H      8   1   2     1.992133639713    96.09096780   356.24358633
 C      8   1   2     2.775853236734   111.28083607   240.74434280
 H     10   8   1     2.054918762116   109.80684958   293.08415121
 H     10   8   1     2.054757498300   109.64102059   172.54918694
 H     10   8   1     2.052509991405   108.35968435    52.92426782
 C      8   1   2     2.777107669982   110.48653093   110.86215174
 H     14   8   1     2.054797540380   109.79787639    67.77293140
 H     14   8   1     2.053181267486   108.21190982   308.02325612
 H     14   8   1     2.054626253406   109.65830358   188.40818936


           ************************************************************
           *        Program running with 128 parallel MPI-processes   *
           *              working on a common directory               *
           ************************************************************
------------------------------------------------------------------------------
                   ___                                                        
                  /   \      - P O W E R E D   B Y -                         
                 /     \                                                     
                 |  |  |   _    _      __       _____    __    __             
                 |  |  |  | |  | |    /  \     |  _  \  |  |  /  |          
                  \  \/   | |  | |   /    \    | | | |  |  | /  /          
                 / \  \   | |__| |  /  /\  \   | |_| |  |  |/  /          
                |  |  |   |  __  | /  /__\  \  |    /   |      \           
                |  |  |   | |  | | |   __   |  |    \   |  |\   \          
                \     /   | |  | | |  |  |  |  | |\  \  |  | \   \       
                 \___/    |_|  |_| |__|  |__|  |_| \__\ |__|  \__/        
                                                                              
                      - O R C A' S   B I G   F R I E N D -                    
                                      &                                       
                       - I N T E G R A L  F E E D E R -                       
                                                                              
 v1 FN, 2020, v2 2021                                                         
------------------------------------------------------------------------------


Reading SHARK input file h2so4+DMA_noaug.SHARKINP.tmp ... ok
----------------------
SHARK INTEGRAL PACKAGE
----------------------

Number of atoms                             ...     17
Number of basis functions                   ...    437
Number of shells                            ...    193
Maximum angular momentum                    ...      3
Integral batch strategy                     ... SHARK/LIBINT Hybrid
RI-J (if used) integral strategy            ... SPLIT-RIJ (Revised 2003 algorithm where possible)
Printlevel                                  ...      1
Contraction scheme used                     ... PARTIAL GENERAL contraction
Coulomb Range Separation                    ... NOT USED
Exchange Range Separation                   ... Long Range
   Mu parameter                             ...  0.250000
   Scaling (regular/separated)              ...  0.195728  0.804272
Finite Nucleus Model                        ... NOT USED
Auxiliary Coulomb fitting basis             ... AVAILABLE
   # of basis functions in Aux-J            ...    493
   # of shells in Aux-J                     ...    167
   Maximum angular momentum in Aux-J        ...      4
Auxiliary J/K fitting basis                 ... NOT available
Auxiliary Correlation fitting basis         ... NOT available
Auxiliary 'external' fitting basis          ... NOT available
Integral threshold                          ...     1.000000e-12
Primitive cut-off                           ...     1.000000e-14
Primitive pair pre-selection threshold      ...     1.000000e-14

Calculating pre-screening integrals         ... done (  0.0 sec) Dimension = 193
Calculating pre-screening integrals (ORCA)  ... done (  0.1 sec) Dimension = 136
Organizing shell pair data                  ... done (  0.1 sec)
Shell pair information
Total number of shell pairs                 ...     18721
Shell pairs after pre-screening             ...     13600
Total number of primitive shell pairs       ...     25473
Primitive shell pairs kept                  ...     16793
          la=0 lb=0:   3913 shell pairs
          la=1 lb=0:   4061 shell pairs
          la=1 lb=1:   1033 shell pairs
          la=2 lb=0:   2037 shell pairs
          la=2 lb=1:   1028 shell pairs
          la=2 lb=2:    282 shell pairs
          la=3 lb=0:    711 shell pairs
          la=3 lb=1:    332 shell pairs
          la=3 lb=2:    171 shell pairs
          la=3 lb=3:     32 shell pairs

Calculating one electron integrals          ... done (  0.0 sec)
Calculating RI/J V-Matrix + Cholesky decomp.... done (  0.0 sec)
Calculating Nuclear repulsion               ... done (  0.0 sec) ENN=    553.533502034683 Eh

SHARK setup successfully completed in   0.5 seconds

Maximum memory used throughout the entire GTOINT-calculation: 58.2 MB


           ************************************************************
           *        Program running with 128 parallel MPI-processes   *
           *              working on a common directory               *
           ************************************************************

Diagonalization of the overlap matrix:
Smallest eigenvalue                        ... 1.026e-03
Time for diagonalization                   ...    0.027 sec
Threshold for overlap eigenvalues          ... 1.000e-08
Number of eigenvalues below threshold      ... 0
Time for construction of square roots      ...    0.030 sec
Total time needed                          ...    0.064 sec

-------------------
DFT GRID GENERATION
-------------------

General Integration Accuracy     IntAcc      ... 4.959
Radial Grid Type                 RadialGrid  ... OptM3 with GC (2021)
Angular Grid (max. ang.)         AngularGrid ... 6 (Lebedev-590)
Angular grid pruning method      GridPruning ... 4 (adaptive)
Weight generation scheme         WeightScheme... Becke
Basis function cutoff            BFCut       ... 1.0000e-12
Integration weight cutoff        WCut        ... 1.0000e-14
Angular grids for H and He will be reduced by one unit
Partially contracted basis set               ... off
Rotationally invariant grid construction     ... off

Total number of grid points                  ...   195007
Total number of batches                      ...     3055
Average number of points per batch           ...       63
Average number of grid points per atom       ...    11471
Time for grid setup =    2.090 sec

--------------------
COSX GRID GENERATION
--------------------

GRIDX 1
-------
General Integration Accuracy     IntAcc      ... 4.020
Radial Grid Type                 RadialGrid  ... OptM3 with GC (2021)
Angular Grid (max. ang.)         AngularGrid ... 2 (Lebedev-110)
Angular grid pruning method      GridPruning ... 4 (adaptive)
Weight generation scheme         WeightScheme... Becke
Basis function cutoff            BFCut       ... 1.0000e-12
Integration weight cutoff        WCut        ... 1.0000e-14
Angular grids for H and He will be reduced by one unit
Partially contracted basis set               ... on
Rotationally invariant grid construction     ... off

Total number of grid points                  ...    21506
Total number of batches                      ...      344
Average number of points per batch           ...       62
Average number of grid points per atom       ...     1265
UseSFitting                                  ... on

GRIDX 2
-------
General Integration Accuracy     IntAcc      ... 4.338
Radial Grid Type                 RadialGrid  ... OptM3 with GC (2021)
Angular Grid (max. ang.)         AngularGrid ... 3 (Lebedev-194)
Angular grid pruning method      GridPruning ... 4 (adaptive)
Weight generation scheme         WeightScheme... Becke
Basis function cutoff            BFCut       ... 1.0000e-12
Integration weight cutoff        WCut        ... 1.0000e-14
Angular grids for H and He will be reduced by one unit
Partially contracted basis set               ... on
Rotationally invariant grid construction     ... off

Total number of grid points                  ...    47758
Total number of batches                      ...      755
Average number of points per batch           ...       63
Average number of grid points per atom       ...     2809
UseSFitting                                  ... on

GRIDX 3
-------
General Integration Accuracy     IntAcc      ... 4.871
Radial Grid Type                 RadialGrid  ... OptM3 with GC (2021)
Angular Grid (max. ang.)         AngularGrid ... 4 (Lebedev-302)
Angular grid pruning method      GridPruning ... 4 (adaptive)
Weight generation scheme         WeightScheme... Becke
Basis function cutoff            BFCut       ... 1.0000e-12
Integration weight cutoff        WCut        ... 1.0000e-14
Angular grids for H and He will be reduced by one unit
Partially contracted basis set               ... on
Rotationally invariant grid construction     ... off

Total number of grid points                  ...    91367
Total number of batches                      ...     1437
Average number of points per batch           ...       63
Average number of grid points per atom       ...     5375
UseSFitting                                  ... on

Time for X-Grid setup             =    0.940 sec

 re-compute Schwartz prescreening matrix in partically contracted basis (1) ...done (   0.100 sec)
--------------
SCF ITERATIONS
--------------
ITER       Energy         Delta-E        Max-DP      RMS-DP      [F,P]     Damp
               ***  Starting incremental Fock matrix formation  ***
                      *** Initiating the SOSCF procedure ***
                      *** Re-Reading the Fockian *** 
                      *** Removing any level shift *** 
ITER      Energy       Delta-E        Grad      Rot      Max-DP    RMS-DP
  0   -835.52220041 -835.5222004097  0.001513  0.001513  0.002381  0.000035
               *** Restarting incremental Fock matrix formation ***
  1   -835.52235006  -0.0001496541  0.000611  0.000622  0.001373  0.000017
  2   -835.52236952  -0.0000194575  0.000211  0.000369  0.000855  0.000010
  3   -835.52237152  -0.0000019960  0.000157  0.000134  0.000374  0.000003
  4   -835.52237264  -0.0000011222  0.000030  0.000032  0.000069  0.000001
  5   -835.52237268  -0.0000000392  0.000024  0.000019  0.000037  0.000001
  6   -835.52237271  -0.0000000337  0.000007  0.000005  0.000016  0.000000
  7   -835.52237271  -0.0000000011  0.000004  0.000002  0.000006  0.000000
                  ***Gradient check signals convergence***
              ***Rediagonalizing the Fockian in SOSCF/NRSCF***

               *****************************************************
               *                     SUCCESS                       *
               *           SCF CONVERGED AFTER   8 CYCLES          *
               *****************************************************

Old exchange energy                            =    -23.562897575 Eh
New exchange energy                            =    -23.562901233 Eh
Exchange energy change after final integration =     -0.000003658 Eh
Total energy after final integration           =   -835.522376372 Eh
Final COS-X integration done in                =     1.006 sec
Total Energy       :         -835.52237637 Eh          -22735.71972 eV
  Last Energy change         ...   -5.5741e-10  Tolerance :   1.0000e-09
  Last MAX-Density change    ...    2.2204e-15  Tolerance :   1.0000e-08
             **** THE GBW FILE WAS UPDATED (h2so4+DMA_noaug.gbw) ****
             **** DENSITY h2so4+DMA_noaug.scfp WAS UPDATED ****
             **** ENERGY FILE WAS UPDATED (h2so4+DMA_noaug.en.tmp) ****
             **** THE GBW FILE WAS UPDATED (h2so4+DMA_noaug.gbw) ****
             **** DENSITY h2so4+DMA_noaug.scfp WAS UPDATED ****
Total SCF time: 0 days 0 hours 0 min 12 sec 

Maximum memory used throughout the entire SCF-calculation: 95.1 MB


-------------------------------------------------------------------------------
                          DFT DISPERSION CORRECTION                            
                                                                               
                              DFTD3 V3.1  Rev 1                                
                              USING zero damping                               
-------------------------------------------------------------------------------
-------------------------   ----------------
Dispersion correction           -0.005396186
-------------------------   ----------------


-------------------------   --------------------
FINAL SINGLE POINT ENERGY      -835.527772557540
-------------------------   --------------------


           ************************************************************
           *        Program running with 128 parallel MPI-processes   *
           *              working on a common directory               *
           ************************************************************
------------------------------------------------------------------------------
                         ORCA SCF GRADIENT CALCULATION
------------------------------------------------------------------------------

 ... reading COSX grid (gridx3)
Gradient of the Kohn-Sham DFT energy:
Kohn-Sham wavefunction type      ... RKS
Hartree-Fock exchange scaling    ...    0.196
Number of operators              ...    1
Number of atoms                  ...   17
Basis set dimensions             ...  370
Integral neglect threshold       ... 1.0e-12
Integral primitive cutoff        ... 1.0e-14
SHARK Integral package           ... ON

Nuc. rep. gradient       (SHARK) ... done (  0.0 sec)
HCore & Overlap gradient (SHARK) ... done (  0.0 sec)
RI-J gradient            (SHARK) ... done (  0.2 sec)
COSX-gradient                    ... done (  1.4 sec)
Exchange-correlation gradient    ... done
Dispersion correction            ... done

------------------
CARTESIAN GRADIENT
------------------

   1   H   :    0.000808741    0.000254819    0.000402932
   2   S   :   -0.000045376   -0.001243296   -0.000030923
   3   O   :   -0.000586917    0.000739365    0.000114643
   4   O   :   -0.000350671    0.000101471    0.000174706
   5   O   :    0.000365162    0.000248054   -0.000016674
   6   O   :   -0.000409213    0.000332660   -0.000410632
   7   H   :    0.000665373   -0.000376003    0.000210716
   8   N   :   -0.001457980   -0.000152605    0.000135105
   9   H   :    0.000734297    0.000173282   -0.000432149
  10   C   :    0.000459708   -0.000435557    0.000000006
  11   H   :   -0.000281199    0.000091911   -0.000294114
  12   H   :   -0.000284686    0.000080030    0.000292149
  13   H   :    0.000127070    0.000437590   -0.000002945
  14   C   :    0.000529550    0.000390502    0.000019797
  15   H   :   -0.000273390   -0.000149419   -0.000291126
  16   H   :    0.000158655   -0.000386636    0.000009157
  17   H   :   -0.000291344   -0.000124711    0.000286606

Difference to translation invariance:
           :   -0.0001322184   -0.0000185440    0.0001672522

Difference to rotation invariance:
           :    0.0000595699    0.0002421036    0.0011343141

Norm of the cartesian gradient     ...    0.0031015763
RMS gradient                       ...    0.0004343076
MAX gradient                       ...    0.0014579798

-------
TIMINGS
-------

Total SCF gradient time            ...        2.425 sec

One electron gradient       ....       0.018 sec  (  0.8%)
RI-J Coulomb gradient       ....       0.150 sec  (  6.2%)
COSX gradient               ....       1.413 sec  ( 58.3%)
XC gradient                 ....       0.302 sec  ( 12.4%)

Maximum memory used throughout the entire SCFGRAD-calculation: 66.4 MB
------------------------------------------------------------------------------
                         ORCA GEOMETRY RELAXATION STEP
------------------------------------------------------------------------------

Reading the OPT-File                    .... done
Getting information on internals        .... done
Copying old internal coords+grads       .... done
Making the new internal coordinates     .... (new redundants).... done
Validating the new internal coordinates .... (new redundants).... done
Calculating the B-matrix                .... done
Calculating the G,G- and P matrices     .... done
Transforming gradient to internals      .... done
Projecting the internal gradient        .... done
Number of atoms                         ....  17
Number of internal coordinates          ....  81
Current Energy                          ....  -835.527772558 Eh
Current gradient norm                   ....     0.003101576 Eh/bohr
Maximum allowed component of the step   ....  0.300
Current trust radius                    ....  0.300
Updating the Hessian (BFGS)             .... done
Forming the augmented Hessian           .... done
Diagonalizing the augmented Hessian     .... done
Last element of RFO vector              ....  0.999818823
Lowest eigenvalues of augmented Hessian:
 -0.000017614  0.008522025  0.015323100  0.015422739  0.021823822
Length of the computed step             ....  0.019038194
The final length of the internal step   ....  0.019038194
Converting the step to cartesian space:
 Initial RMS(Int)=    0.0021153548
Transforming coordinates:
 Iter   0:  RMS(Cart)=    0.0041201313 RMS(Int)=    0.0021156180
 Iter   1:  RMS(Cart)=    0.0000092206 RMS(Int)=    0.0000056755
 Iter   2:  RMS(Cart)=    0.0000000400 RMS(Int)=    0.0000000299
done
Storing new coordinates                 .... done

                                .--------------------.
          ----------------------|Geometry convergence|-------------------------
          Item                value                   Tolerance       Converged
          ---------------------------------------------------------------------
          Energy change      -0.0001763807            0.0000002000      NO
          RMS gradient        0.0002168482            0.0000080000      NO
          MAX gradient        0.0007171031            0.0000300000      NO
          RMS step            0.0021153548            0.0001000000      NO
          MAX step            0.0057676786            0.0002000000      NO
          ........................................................
          Max(Bonds)      0.0026      Max(Angles)    0.16
          Max(Dihed)        0.33      Max(Improp)    0.00
          ---------------------------------------------------------------------

The optimization has not yet converged - more geometry cycles are needed


    ---------------------------------------------------------------------------
                         Redundant Internal Coordinates
                            (Angstroem and degrees)

        Definition                    Value    dE/dq     Step     New-Value
    ----------------------------------------------------------------------------
     1. B(O   2,S   1)                1.6203  0.000343 -0.0008    1.6196   
     2. B(O   3,S   1)                1.4789 -0.000243 -0.0002    1.4787   
     3. B(O   4,S   1)                1.4383 -0.000455 -0.0001    1.4381   
     4. B(O   5,S   1)                1.4705 -0.000434 -0.0001    1.4704   
     5. B(O   5,H   0)                1.7107  0.000136 -0.0026    1.7081   
     6. B(H   6,O   2)                0.9611 -0.000681  0.0006    0.9617   
     7. B(N   7,H   0)                1.0456 -0.000193  0.0004    1.0460   
     8. B(H   8,N   7)                1.0542 -0.000098  0.0003    1.0545   
     9. B(H   8,O   3)                1.6534  0.000149 -0.0024    1.6510   
    10. B(C   9,N   7)                1.4689 -0.000093  0.0000    1.4689   
    11. B(H  10,C   9)                1.0874 -0.000405  0.0005    1.0880   
    12. B(H  11,C   9)                1.0873 -0.000397  0.0005    1.0879   
    13. B(H  12,C   9)                1.0861 -0.000426  0.0006    1.0867   
    14. B(C  13,N   7)                1.4696 -0.000190  0.0001    1.4697   
    15. B(H  14,C  13)                1.0874 -0.000405  0.0005    1.0879   
    16. B(H  15,C  13)                1.0865 -0.000401  0.0005    1.0870   
    17. B(H  16,C  13)                1.0873 -0.000397  0.0005    1.0878   
    18. A(O   5,H   0,N   7)          144.36 -0.000271    0.13    144.50   
    19. A(O   3,S   1,O   5)          110.67  0.000127   -0.03    110.64   
    20. A(O   2,S   1,O   5)          102.31 -0.000366    0.07    102.39   
    21. A(O   2,S   1,O   4)          106.24  0.000042    0.01    106.25   
    22. A(O   3,S   1,O   4)          114.55 -0.000034   -0.01    114.54   
    23. A(O   4,S   1,O   5)          116.56  0.000122   -0.03    116.53   
    24. A(O   2,S   1,O   3)          104.93  0.000052    0.01    104.94   
    25. A(S   1,O   2,H   6)          106.44 -0.000717    0.10    106.54   
    26. A(S   1,O   3,H   8)          108.92 -0.000023   -0.03    108.89   
    27. A(H   0,O   5,S   1)          110.03  0.000116   -0.05    109.98   
    28. A(C   9,N   7,C  13)          115.64 -0.000097    0.05    115.69   
    29. A(H   8,N   7,C  13)          110.54  0.000022    0.00    110.54   
    30. A(H   8,N   7,C   9)          111.12 -0.000086    0.04    111.17   
    31. A(H   0,N   7,C   9)          111.28 -0.000061    0.03    111.31   
    32. A(H   0,N   7,C  13)          110.49  0.000013   -0.00    110.48   
    33. A(H   0,N   7,H   8)           96.09  0.000271   -0.16     95.93   
    34. A(O   3,H   8,N   7)          149.34 -0.000181    0.10    149.44   
    35. A(H  10,C   9,H  12)          109.73  0.000125   -0.03    109.70   
    36. A(N   7,C   9,H  12)          108.36 -0.000166    0.03    108.39   
    37. A(H  10,C   9,H  11)          109.65  0.000111   -0.03    109.62   
    38. A(N   7,C   9,H  11)          109.64 -0.000095    0.02    109.66   
    39. A(N   7,C   9,H  10)          109.81 -0.000092    0.02    109.83   
    40. A(H  11,C   9,H  12)          109.63  0.000115   -0.02    109.61   
    41. A(H  15,C  13,H  16)          109.69  0.000133   -0.02    109.66   
    42. A(H  14,C  13,H  16)          109.73  0.000133   -0.03    109.70   
    43. A(N   7,C  13,H  16)          109.66 -0.000122    0.03    109.69   
    44. A(H  14,C  13,H  15)          109.73  0.000145   -0.03    109.70   
    45. A(N   7,C  13,H  15)          108.21 -0.000174    0.03    108.24   
    46. A(N   7,C  13,H  14)          109.80 -0.000120    0.03    109.83   
    47. D(H   6,O   2,S   1,O   5)   -148.96 -0.000024    0.27   -148.69   
    48. D(H   6,O   2,S   1,O   4)    -26.27 -0.000045    0.28    -25.99   
    49. D(H   6,O   2,S   1,O   3)     95.44 -0.000037    0.27     95.71   
    50. D(H   8,O   3,S   1,O   5)     -7.81  0.000249   -0.33     -8.15   
    51. D(H   8,O   3,S   1,O   2)    101.85 -0.000091   -0.25    101.59   
    52. D(H   8,O   3,S   1,O   4)   -142.05 -0.000025   -0.24   -142.29   
    53. D(S   1,O   5,H   0,N   7)     -1.74  0.000073   -0.18     -1.91   
    54. D(H   0,O   5,S   1,O   4)    140.50 -0.000033    0.25    140.75   
    55. D(H   0,O   5,S   1,O   3)      7.27 -0.000235    0.33      7.60   
    56. D(H   0,O   5,S   1,O   2)   -104.09 -0.000164    0.30   -103.79   
    57. D(C   9,N   7,H   0,O   5)   -118.26  0.000069   -0.00   -118.26   
    58. D(H   8,N   7,H   0,O   5)     -2.76  0.000085   -0.02     -2.78   
    59. D(C  13,N   7,H   0,O   5)    111.86  0.000238   -0.10    111.76   
    60. D(O   3,H   8,N   7,H   0)      1.29 -0.000057    0.01      1.30   
    61. D(N   7,H   8,O   3,S   1)      4.37 -0.000123    0.19      4.55   
    62. D(O   3,H   8,N   7,C  13)   -113.28 -0.000202    0.09   -113.19   
    63. D(O   3,H   8,N   7,C   9)    116.92 -0.000020   -0.02    116.90   
    64. D(H  12,C   9,N   7,C  13)   -179.95  0.000001    0.02   -179.93   
    65. D(H  12,C   9,N   7,H   8)    -52.89 -0.000127    0.10    -52.79   
    66. D(H  12,C   9,N   7,H   0)     52.92  0.000120   -0.05     52.87   
    67. D(H  11,C   9,N   7,C  13)    -60.33 -0.000014    0.03    -60.30   
    68. D(H  11,C   9,N   7,H   8)     66.73 -0.000143    0.11     66.84   
    69. D(H  11,C   9,N   7,H   0)    172.55  0.000104   -0.04    172.51   
    70. D(H  10,C   9,N   7,C  13)     60.21  0.000005    0.02     60.22   
    71. D(H  10,C   9,N   7,H   8)   -172.73 -0.000123    0.10   -172.63   
    72. D(H  10,C   9,N   7,H   0)    -66.92  0.000123   -0.05    -66.97   
    73. D(H  15,C  13,N   7,H   0)    -51.98 -0.000156    0.05    -51.93   
    74. D(H  14,C  13,N   7,C   9)    -59.75 -0.000001   -0.04    -59.79   
    75. D(H  14,C  13,N   7,H   8)    172.90  0.000180   -0.15    172.75   
    76. D(H  15,C  13,N   7,H   8)     53.15  0.000179   -0.15     53.00   
    77. D(H  14,C  13,N   7,H   0)     67.77 -0.000155    0.04     67.82   
    78. D(H  16,C  13,N   7,C   9)     60.89  0.000012   -0.05     60.84   
    79. D(H  16,C  13,N   7,H   8)    -66.46  0.000193   -0.15    -66.62   
    80. D(H  16,C  13,N   7,H   0)   -171.59 -0.000142    0.04   -171.55   
    81. D(H  15,C  13,N   7,C   9)   -179.50 -0.000002   -0.04   -179.54   
    ----------------------------------------------------------------------------

         *************************************************************
         *                GEOMETRY OPTIMIZATION CYCLE   4            *
         *************************************************************
---------------------------------
CARTESIAN COORDINATES (ANGSTROEM)
---------------------------------
  H      1.214516   -0.069282    0.807410
  S     -1.266128   -0.138064    0.009051
  O     -1.843381    1.375088    0.020175
  O     -0.418589   -0.213870   -1.200251
  O     -2.412598   -1.006070   -0.009785
  O     -0.438949   -0.169023    1.224272
  H     -2.711796    1.339866   -0.391553
  N      1.889944   -0.013305    0.010693
  H      1.165153   -0.085058   -0.751813
  C      2.793484   -1.171361   -0.005661
  H      3.446735   -1.142059    0.863859
  H      3.392710   -1.155368   -0.913473
  H      2.191838   -2.076011    0.018377
  C      2.541591    1.303707   -0.019501
  H      3.192173    1.413388    0.845507
  H      1.767867    2.066871    0.004757
  H      3.125200    1.402991   -0.932103

----------------------------
CARTESIAN COORDINATES (A.U.)
----------------------------
  NO LB      ZA    FRAG     MASS         X           Y           Z
   0 H     1.0000    0     1.008    2.295103   -0.130924    1.525783
   1 S    16.0000    0    32.060   -2.392635   -0.260903    0.017104
   2 O     8.0000    0    15.999   -3.483485    2.598540    0.038124
   3 O     8.0000    0    15.999   -0.791019   -0.404155   -2.268146
   4 O     8.0000    0    15.999   -4.559149   -1.901197   -0.018492
   5 O     8.0000    0    15.999   -0.829493   -0.319407    2.313539
   6 H     1.0000    0     1.008   -5.124551    2.531979   -0.739927
   7 N     7.0000    0    14.007    3.571476   -0.025142    0.020206
   8 H     1.0000    0     1.008    2.201820   -0.160737   -1.420720
   9 C     6.0000    0    12.011    5.278920   -2.213551   -0.010699
  10 H     1.0000    0     1.008    6.513384   -2.158178    1.632458
  11 H     1.0000    0     1.008    6.411293   -2.183330   -1.726214
  12 H     1.0000    0     1.008    4.141973   -3.923093    0.034728
  13 C     6.0000    0    12.011    4.802911    2.463650   -0.036851
  14 H     1.0000    0     1.008    6.032333    2.670916    1.597776
  15 H     1.0000    0     1.008    3.340784    3.905820    0.008989
  16 H     1.0000    0     1.008    5.905772    2.651269   -1.761420

--------------------------------
INTERNAL COORDINATES (ANGSTROEM)
--------------------------------
 H      0   0   0     0.000000000000     0.00000000     0.00000000
 S      1   0   0     2.606856556748     0.00000000     0.00000000
 O      2   1   0     1.619559905730   108.20479917     0.00000000
 O      2   1   3     1.478675284373    72.92589303   100.53834391
 O      2   1   3     1.438117803712   141.12719038   208.66943988
 O      2   1   3     1.470355733245    38.01119354   273.10021181
 H      3   2   1     0.961719138393   106.54015484   172.28793217
 N      1   2   3     1.045989435419   112.49546016   265.69687837
 H      8   1   2     1.054459189353    95.92951799   356.11873091
 C      8   1   2     1.468926883796   111.31409234   240.63737144
 H     10   8   1     1.087962065656   109.82800710   293.03272529
 H     10   8   1     1.087864469808   109.66478088   172.50638494
 H     10   8   1     1.086714709826   108.39089345    52.87328090
 C      8   1   2     1.469719798728   110.48173143   110.66141965
 H     14   8   1     1.087899234599   109.82561482    67.81572545
 H     14   8   1     1.087039993165   108.24410470   308.06816533
 H     14   8   1     1.087795910956   109.68809062   188.44624705

---------------------------
INTERNAL COORDINATES (A.U.)
---------------------------
 H      0   0   0     0.000000000000     0.00000000     0.00000000
 S      1   0   0     4.926244962671     0.00000000     0.00000000
 O      2   1   0     3.060524679308   108.20479917     0.00000000
 O      2   1   3     2.794291328463    72.92589303   100.53834391
 O      2   1   3     2.717648797332   141.12719038   208.66943988
 O      2   1   3     2.778569655275    38.01119354   273.10021181
 H      3   2   1     1.817385789313   106.54015484   172.28793217
 N      1   2   3     1.976633571916   112.49546016   265.69687837
 H      8   1   2     1.992639087274    95.92951799   356.11873091
 C      8   1   2     2.775869521128   111.31409234   240.63737144
 H     10   8   1     2.055950348185   109.82800710   293.03272529
 H     10   8   1     2.055765918760   109.66478088   172.50638494
 H     10   8   1     2.053593187275   108.39089345    52.87328090
 C      8   1   2     2.777367913198   110.48173143   110.66141965
 H     14   8   1     2.055831614694   109.82561482    67.81572545
 H     14   8   1     2.054207883701   108.24410470   308.06816533
 H     14   8   1     2.055636361306   109.68809062   188.44624705


           ************************************************************
           *        Program running with 128 parallel MPI-processes   *
           *              working on a common directory               *
           ************************************************************
------------------------------------------------------------------------------
                   ___                                                        
                  /   \      - P O W E R E D   B Y -                         
                 /     \                                                     
                 |  |  |   _    _      __       _____    __    __             
                 |  |  |  | |  | |    /  \     |  _  \  |  |  /  |          
                  \  \/   | |  | |   /    \    | | | |  |  | /  /          
                 / \  \   | |__| |  /  /\  \   | |_| |  |  |/  /          
                |  |  |   |  __  | /  /__\  \  |    /   |      \           
                |  |  |   | |  | | |   __   |  |    \   |  |\   \          
                \     /   | |  | | |  |  |  |  | |\  \  |  | \   \       
                 \___/    |_|  |_| |__|  |__|  |_| \__\ |__|  \__/        
                                                                              
                      - O R C A' S   B I G   F R I E N D -                    
                                      &                                       
                       - I N T E G R A L  F E E D E R -                       
                                                                              
 v1 FN, 2020, v2 2021                                                         
------------------------------------------------------------------------------


Reading SHARK input file h2so4+DMA_noaug.SHARKINP.tmp ... ok
----------------------
SHARK INTEGRAL PACKAGE
----------------------

Number of atoms                             ...     17
Number of basis functions                   ...    437
Number of shells                            ...    193
Maximum angular momentum                    ...      3
Integral batch strategy                     ... SHARK/LIBINT Hybrid
RI-J (if used) integral strategy            ... SPLIT-RIJ (Revised 2003 algorithm where possible)
Printlevel                                  ...      1
Contraction scheme used                     ... PARTIAL GENERAL contraction
Coulomb Range Separation                    ... NOT USED
Exchange Range Separation                   ... Long Range
   Mu parameter                             ...  0.250000
   Scaling (regular/separated)              ...  0.195728  0.804272
Finite Nucleus Model                        ... NOT USED
Auxiliary Coulomb fitting basis             ... AVAILABLE
   # of basis functions in Aux-J            ...    493
   # of shells in Aux-J                     ...    167
   Maximum angular momentum in Aux-J        ...      4
Auxiliary J/K fitting basis                 ... NOT available
Auxiliary Correlation fitting basis         ... NOT available
Auxiliary 'external' fitting basis          ... NOT available
Integral threshold                          ...     1.000000e-12
Primitive cut-off                           ...     1.000000e-14
Primitive pair pre-selection threshold      ...     1.000000e-14

Calculating pre-screening integrals         ... done (  0.0 sec) Dimension = 193
Calculating pre-screening integrals (ORCA)  ... done (  0.1 sec) Dimension = 136
Organizing shell pair data                  ... done (  0.1 sec)
Shell pair information
Total number of shell pairs                 ...     18721
Shell pairs after pre-screening             ...     13603
Total number of primitive shell pairs       ...     25473
Primitive shell pairs kept                  ...     16796
          la=0 lb=0:   3913 shell pairs
          la=1 lb=0:   4062 shell pairs
          la=1 lb=1:   1033 shell pairs
          la=2 lb=0:   2037 shell pairs
          la=2 lb=1:   1028 shell pairs
          la=2 lb=2:    282 shell pairs
          la=3 lb=0:    711 shell pairs
          la=3 lb=1:    334 shell pairs
          la=3 lb=2:    171 shell pairs
          la=3 lb=3:     32 shell pairs

Calculating one electron integrals          ... done (  0.0 sec)
Calculating RI/J V-Matrix + Cholesky decomp.... done (  0.0 sec)
Calculating Nuclear repulsion               ... done (  0.0 sec) ENN=    553.661054163760 Eh

SHARK setup successfully completed in   0.5 seconds

Maximum memory used throughout the entire GTOINT-calculation: 58.2 MB


           ************************************************************
           *        Program running with 128 parallel MPI-processes   *
           *              working on a common directory               *
           ************************************************************

Diagonalization of the overlap matrix:
Smallest eigenvalue                        ... 1.026e-03
Time for diagonalization                   ...    0.029 sec
Threshold for overlap eigenvalues          ... 1.000e-08
Number of eigenvalues below threshold      ... 0
Time for construction of square roots      ...    0.031 sec
Total time needed                          ...    0.068 sec

-------------------
DFT GRID GENERATION
-------------------

General Integration Accuracy     IntAcc      ... 4.959
Radial Grid Type                 RadialGrid  ... OptM3 with GC (2021)
Angular Grid (max. ang.)         AngularGrid ... 6 (Lebedev-590)
Angular grid pruning method      GridPruning ... 4 (adaptive)
Weight generation scheme         WeightScheme... Becke
Basis function cutoff            BFCut       ... 1.0000e-12
Integration weight cutoff        WCut        ... 1.0000e-14
Angular grids for H and He will be reduced by one unit
Partially contracted basis set               ... off
Rotationally invariant grid construction     ... off

Total number of grid points                  ...   195006
Total number of batches                      ...     3056
Average number of points per batch           ...       63
Average number of grid points per atom       ...    11471
Time for grid setup =    2.098 sec

--------------------
COSX GRID GENERATION
--------------------

GRIDX 1
-------
General Integration Accuracy     IntAcc      ... 4.020
Radial Grid Type                 RadialGrid  ... OptM3 with GC (2021)
Angular Grid (max. ang.)         AngularGrid ... 2 (Lebedev-110)
Angular grid pruning method      GridPruning ... 4 (adaptive)
Weight generation scheme         WeightScheme... Becke
Basis function cutoff            BFCut       ... 1.0000e-12
Integration weight cutoff        WCut        ... 1.0000e-14
Angular grids for H and He will be reduced by one unit
Partially contracted basis set               ... on
Rotationally invariant grid construction     ... off

Total number of grid points                  ...    21504
Total number of batches                      ...      344
Average number of points per batch           ...       62
Average number of grid points per atom       ...     1265
UseSFitting                                  ... on

GRIDX 2
-------
General Integration Accuracy     IntAcc      ... 4.338
Radial Grid Type                 RadialGrid  ... OptM3 with GC (2021)
Angular Grid (max. ang.)         AngularGrid ... 3 (Lebedev-194)
Angular grid pruning method      GridPruning ... 4 (adaptive)
Weight generation scheme         WeightScheme... Becke
Basis function cutoff            BFCut       ... 1.0000e-12
Integration weight cutoff        WCut        ... 1.0000e-14
Angular grids for H and He will be reduced by one unit
Partially contracted basis set               ... on
Rotationally invariant grid construction     ... off

Total number of grid points                  ...    47751
Total number of batches                      ...      755
Average number of points per batch           ...       63
Average number of grid points per atom       ...     2809
UseSFitting                                  ... on

GRIDX 3
-------
General Integration Accuracy     IntAcc      ... 4.871
Radial Grid Type                 RadialGrid  ... OptM3 with GC (2021)
Angular Grid (max. ang.)         AngularGrid ... 4 (Lebedev-302)
Angular grid pruning method      GridPruning ... 4 (adaptive)
Weight generation scheme         WeightScheme... Becke
Basis function cutoff            BFCut       ... 1.0000e-12
Integration weight cutoff        WCut        ... 1.0000e-14
Angular grids for H and He will be reduced by one unit
Partially contracted basis set               ... on
Rotationally invariant grid construction     ... off

Total number of grid points                  ...    91365
Total number of batches                      ...     1437
Average number of points per batch           ...       63
Average number of grid points per atom       ...     5374
UseSFitting                                  ... on

Time for X-Grid setup             =    0.910 sec

 re-compute Schwartz prescreening matrix in partically contracted basis (1) ...done (   0.081 sec)
--------------
SCF ITERATIONS
--------------
ITER       Energy         Delta-E        Max-DP      RMS-DP      [F,P]     Damp
               ***  Starting incremental Fock matrix formation  ***
                      *** Initiating the SOSCF procedure ***
                      *** Re-Reading the Fockian *** 
                      *** Removing any level shift *** 
ITER      Energy       Delta-E        Grad      Rot      Max-DP    RMS-DP
  0   -835.52234616 -835.5223461627  0.000477  0.000477  0.000558  0.000013
               *** Restarting incremental Fock matrix formation ***
  1   -835.52237277  -0.0000266086  0.000183  0.000210  0.000348  0.000006
  2   -835.52237632  -0.0000035471  0.000047  0.000101  0.000152  0.000003
  3   -835.52237658  -0.0000002635  0.000027  0.000022  0.000049  0.000001
  4   -835.52237661  -0.0000000246  0.000014  0.000011  0.000015  0.000000
  5   -835.52237662  -0.0000000099  0.000003  0.000004  0.000007  0.000000
  6   -835.52237662  -0.0000000003  0.000003  0.000002  0.000003  0.000000
                  ***Gradient check signals convergence***
              ***Rediagonalizing the Fockian in SOSCF/NRSCF***

               *****************************************************
               *                     SUCCESS                       *
               *           SCF CONVERGED AFTER   7 CYCLES          *
               *****************************************************

Old exchange energy                            =    -23.562692257 Eh
New exchange energy                            =    -23.562696168 Eh
Exchange energy change after final integration =     -0.000003912 Eh
Total energy after final integration           =   -835.522380529 Eh
Final COS-X integration done in                =     0.999 sec
Total Energy       :         -835.52238053 Eh          -22735.71984 eV
  Last Energy change         ...   -2.2590e-10  Tolerance :   1.0000e-09
  Last MAX-Density change    ...    4.2188e-15  Tolerance :   1.0000e-08
             **** THE GBW FILE WAS UPDATED (h2so4+DMA_noaug.gbw) ****
             **** DENSITY h2so4+DMA_noaug.scfp WAS UPDATED ****
             **** ENERGY FILE WAS UPDATED (h2so4+DMA_noaug.en.tmp) ****
             **** THE GBW FILE WAS UPDATED (h2so4+DMA_noaug.gbw) ****
             **** DENSITY h2so4+DMA_noaug.scfp WAS UPDATED ****
Total SCF time: 0 days 0 hours 0 min 11 sec 

Maximum memory used throughout the entire SCF-calculation: 95.1 MB


-------------------------------------------------------------------------------
                          DFT DISPERSION CORRECTION                            
                                                                               
                              DFTD3 V3.1  Rev 1                                
                              USING zero damping                               
-------------------------------------------------------------------------------
-------------------------   ----------------
Dispersion correction           -0.005400975
-------------------------   ----------------


-------------------------   --------------------
FINAL SINGLE POINT ENERGY      -835.527781504311
-------------------------   --------------------


           ************************************************************
           *        Program running with 128 parallel MPI-processes   *
           *              working on a common directory               *
           ************************************************************
------------------------------------------------------------------------------
                         ORCA SCF GRADIENT CALCULATION
------------------------------------------------------------------------------

 ... reading COSX grid (gridx3)
Gradient of the Kohn-Sham DFT energy:
Kohn-Sham wavefunction type      ... RKS
Hartree-Fock exchange scaling    ...    0.196
Number of operators              ...    1
Number of atoms                  ...   17
Basis set dimensions             ...  370
Integral neglect threshold       ... 1.0e-12
Integral primitive cutoff        ... 1.0e-14
SHARK Integral package           ... ON

Nuc. rep. gradient       (SHARK) ... done (  0.0 sec)
HCore & Overlap gradient (SHARK) ... done (  0.0 sec)
RI-J gradient            (SHARK) ... done (  0.2 sec)
COSX-gradient                    ... done (  1.4 sec)
Exchange-correlation gradient    ... done
Dispersion correction            ... done

------------------
CARTESIAN GRADIENT
------------------

   1   H   :    0.000554433    0.000267964    0.000324288
   2   S   :    0.000057163   -0.000609678    0.000053898
   3   O   :    0.000021820    0.000307446    0.000262196
   4   O   :   -0.000420434   -0.000017009    0.000460831
   5   O   :    0.000553897    0.000291992   -0.000025203
   6   O   :   -0.000394036    0.000106209   -0.000628005
   7   H   :    0.000015312   -0.000262140   -0.000073645
   8   N   :   -0.001271909   -0.000247573    0.000042897
   9   H   :    0.000529331    0.000207851   -0.000261011
  10   C   :    0.000210741   -0.000198394   -0.000004194
  11   H   :   -0.000046776    0.000060735   -0.000029127
  12   H   :   -0.000065072    0.000047667    0.000022543
  13   H   :   -0.000025628    0.000073645    0.000006886
  14   C   :    0.000298994    0.000143832    0.000011674
  15   H   :   -0.000045723   -0.000055878   -0.000030668
  16   H   :   -0.000034869   -0.000069235    0.000018078
  17   H   :   -0.000079331   -0.000036621    0.000019532

Difference to translation invariance:
           :   -0.0001420861    0.0000108124    0.0001709699

Difference to rotation invariance:
           :    0.0000330769    0.0002414283    0.0010361436

Norm of the cartesian gradient     ...    0.0021794964
RMS gradient                       ...    0.0003051905
MAX gradient                       ...    0.0012719093

-------
TIMINGS
-------

Total SCF gradient time            ...        2.411 sec

One electron gradient       ....       0.018 sec  (  0.8%)
RI-J Coulomb gradient       ....       0.151 sec  (  6.3%)
COSX gradient               ....       1.408 sec  ( 58.4%)
XC gradient                 ....       0.309 sec  ( 12.8%)

Maximum memory used throughout the entire SCFGRAD-calculation: 66.1 MB
------------------------------------------------------------------------------
                         ORCA GEOMETRY RELAXATION STEP
------------------------------------------------------------------------------

Reading the OPT-File                    .... done
Getting information on internals        .... done
Copying old internal coords+grads       .... done
Making the new internal coordinates     .... (new redundants).... done
Validating the new internal coordinates .... (new redundants).... done
Calculating the B-matrix                .... done
Calculating the G,G- and P matrices     .... done
Transforming gradient to internals      .... done
Projecting the internal gradient        .... done
Number of atoms                         ....  17
Number of internal coordinates          ....  81
Current Energy                          ....  -835.527781504 Eh
Current gradient norm                   ....     0.002179496 Eh/bohr
Maximum allowed component of the step   ....  0.300
Current trust radius                    ....  0.300
Updating the Hessian (BFGS)             .... done
Forming the augmented Hessian           .... done
Diagonalizing the augmented Hessian     .... done
Last element of RFO vector              ....  0.999162496
Lowest eigenvalues of augmented Hessian:
 -0.000021457  0.007143031  0.013542000  0.015411528  0.016061080
Length of the computed step             ....  0.040952581
The final length of the internal step   ....  0.040952581
Converting the step to cartesian space:
 Initial RMS(Int)=    0.0045502868
Transforming coordinates:
 Iter   0:  RMS(Cart)=    0.0092932211 RMS(Int)=    0.0045519117
 Iter   1:  RMS(Cart)=    0.0000511451 RMS(Int)=    0.0000317333
 Iter   2:  RMS(Cart)=    0.0000005220 RMS(Int)=    0.0000003849
 Iter   3:  RMS(Cart)=    0.0000000088 RMS(Int)=    0.0000000066
done
Storing new coordinates                 .... done

                                .--------------------.
          ----------------------|Geometry convergence|-------------------------
          Item                value                   Tolerance       Converged
          ---------------------------------------------------------------------
          Energy change      -0.0000089468            0.0000002000      NO
          RMS gradient        0.0001528574            0.0000080000      NO
          MAX gradient        0.0006299810            0.0000300000      NO
          RMS step            0.0045502868            0.0001000000      NO
          MAX step            0.0123287148            0.0002000000      NO
          ........................................................
          Max(Bonds)      0.0031      Max(Angles)    0.33
          Max(Dihed)        0.71      Max(Improp)    0.00
          ---------------------------------------------------------------------

The optimization has not yet converged - more geometry cycles are needed


    ---------------------------------------------------------------------------
                         Redundant Internal Coordinates
                            (Angstroem and degrees)

        Definition                    Value    dE/dq     Step     New-Value
    ----------------------------------------------------------------------------
     1. B(O   2,S   1)                1.6196  0.000052 -0.0009    1.6186   
     2. B(O   3,S   1)                1.4787 -0.000534  0.0002    1.4788   
     3. B(O   4,S   1)                1.4381 -0.000630  0.0002    1.4384   
     4. B(O   5,S   1)                1.4704 -0.000625  0.0003    1.4707   
     5. B(O   5,H   0)                1.7081  0.000035 -0.0031    1.7050   
     6. B(H   6,O   2)                0.9617  0.000022  0.0003    0.9620   
     7. B(N   7,H   0)                1.0460 -0.000181  0.0008    1.0468   
     8. B(H   8,N   7)                1.0545 -0.000185  0.0008    1.0553   
     9. B(H   8,O   3)                1.6510  0.000040 -0.0029    1.6482   
    10. B(C   9,N   7)                1.4689  0.000094 -0.0003    1.4686   
    11. B(H  10,C   9)                1.0880 -0.000052  0.0004    1.0884   
    12. B(H  11,C   9)                1.0879 -0.000050  0.0004    1.0883   
    13. B(H  12,C   9)                1.0867 -0.000039  0.0004    1.0871   
    14. B(C  13,N   7)                1.4697  0.000040 -0.0001    1.4696   
    15. B(H  14,C  13)                1.0879 -0.000052  0.0004    1.0883   
    16. B(H  15,C  13)                1.0870 -0.000040  0.0004    1.0874   
    17. B(H  16,C  13)                1.0878 -0.000052  0.0004    1.0882   
    18. A(O   5,H   0,N   7)          144.50 -0.000279    0.28    144.78   
    19. A(O   3,S   1,O   5)          110.63  0.000089   -0.06    110.58   
    20. A(O   2,S   1,O   5)          102.39 -0.000120    0.09    102.47   
    21. A(O   2,S   1,O   4)          106.25  0.000030    0.01    106.26   
    22. A(O   3,S   1,O   4)          114.54 -0.000108    0.02    114.56   
    23. A(O   4,S   1,O   5)          116.53  0.000042   -0.03    116.49   
    24. A(O   2,S   1,O   3)          104.94  0.000065   -0.01    104.93   
    25. A(S   1,O   2,H   6)          106.54 -0.000463    0.19    106.73   
    26. A(S   1,O   3,H   8)          108.89  0.000043   -0.06    108.82   
    27. A(H   0,O   5,S   1)          109.98  0.000143   -0.12    109.86   
    28. A(C   9,N   7,C  13)          115.69 -0.000057    0.10    115.79   
    29. A(H   8,N   7,C  13)          110.54  0.000029   -0.00    110.54   
    30. A(H   8,N   7,C   9)          111.17 -0.000077    0.10    111.27   
    31. A(H   0,N   7,C   9)          111.31 -0.000043    0.07    111.38   
    32. A(H   0,N   7,C  13)          110.48  0.000008   -0.00    110.48   
    33. A(H   0,N   7,H   8)           95.93  0.000181   -0.33     95.60   
    34. A(O   3,H   8,N   7)          149.44 -0.000159    0.18    149.62   
    35. A(H  10,C   9,H  12)          109.70  0.000060   -0.04    109.66   
    36. A(N   7,C   9,H  12)          108.39 -0.000070    0.05    108.44   
    37. A(H  10,C   9,H  11)          109.62  0.000055   -0.05    109.58   
    38. A(N   7,C   9,H  11)          109.66 -0.000050    0.04    109.70   
    39. A(N   7,C   9,H  10)          109.83 -0.000049    0.03    109.86   
    40. A(H  11,C   9,H  12)          109.61  0.000053   -0.03    109.58   
    41. A(H  15,C  13,H  16)          109.66  0.000058   -0.04    109.63   
    42. A(H  14,C  13,H  16)          109.70  0.000063   -0.05    109.65   
    43. A(N   7,C  13,H  16)          109.69 -0.000056    0.05    109.73   
    44. A(H  14,C  13,H  15)          109.70  0.000066   -0.05    109.65   
    45. A(N   7,C  13,H  15)          108.24 -0.000070    0.05    108.29   
    46. A(N   7,C  13,H  14)          109.83 -0.000063    0.05    109.87   
    47. D(H   6,O   2,S   1,O   5)   -148.69 -0.000011    0.68   -148.02   
    48. D(H   6,O   2,S   1,O   4)    -25.99 -0.000009    0.68    -25.31   
    49. D(H   6,O   2,S   1,O   3)     95.71 -0.000085    0.71     96.42   
    50. D(H   8,O   3,S   1,O   5)     -8.15  0.000102   -0.69     -8.84   
    51. D(H   8,O   3,S   1,O   2)    101.59  0.000035   -0.62    100.97   
    52. D(H   8,O   3,S   1,O   4)   -142.29  0.000056   -0.61   -142.90   
    53. D(S   1,O   5,H   0,N   7)     -1.91  0.000013   -0.37     -2.28   
    54. D(H   0,O   5,S   1,O   4)    140.75 -0.000122    0.63    141.38   
    55. D(H   0,O   5,S   1,O   3)      7.60 -0.000095    0.70      8.29   
    56. D(H   0,O   5,S   1,O   2)   -103.79 -0.000145    0.69   -103.11   
    57. D(C   9,N   7,H   0,O   5)   -118.26  0.000075   -0.03   -118.29   
    58. D(H   8,N   7,H   0,O   5)     -2.78  0.000064   -0.06     -2.84   
    59. D(C  13,N   7,H   0,O   5)    111.76  0.000181   -0.21    111.55   
    60. D(O   3,H   8,N   7,H   0)      1.30 -0.000049    0.04      1.35   
    61. D(N   7,H   8,O   3,S   1)      4.55 -0.000034    0.38      4.93   
    62. D(O   3,H   8,N   7,C  13)   -113.19 -0.000149    0.20   -112.99   
    63. D(O   3,H   8,N   7,C   9)    116.90 -0.000033   -0.01    116.89   
    64. D(H  12,C   9,N   7,C  13)   -179.93 -0.000001    0.04   -179.90   
    65. D(H  12,C   9,N   7,H   8)    -52.79 -0.000079    0.21    -52.58   
    66. D(H  12,C   9,N   7,H   0)     52.87  0.000075   -0.10     52.77   
    67. D(H  11,C   9,N   7,C  13)    -60.30 -0.000008    0.05    -60.25   
    68. D(H  11,C   9,N   7,H   8)     66.84 -0.000086    0.22     67.06   
    69. D(H  11,C   9,N   7,H   0)    172.51  0.000068   -0.09    172.42   
    70. D(H  10,C   9,N   7,C  13)     60.22 -0.000003    0.04     60.27   
    71. D(H  10,C   9,N   7,H   8)   -172.63 -0.000081    0.21   -172.42   
    72. D(H  10,C   9,N   7,H   0)    -66.97  0.000073   -0.10    -67.07   
    73. D(H  15,C  13,N   7,H   0)    -51.93 -0.000102    0.07    -51.86   
    74. D(H  14,C  13,N   7,C   9)    -59.79  0.000001   -0.10    -59.90   
    75. D(H  14,C  13,N   7,H   8)    172.75  0.000130   -0.32    172.43   
    76. D(H  15,C  13,N   7,H   8)     53.00  0.000129   -0.32     52.68   
    77. D(H  14,C  13,N   7,H   0)     67.82 -0.000100    0.07     67.88   
    78. D(H  16,C  13,N   7,C   9)     60.84  0.000003   -0.11     60.73   
    79. D(H  16,C  13,N   7,H   8)    -66.62  0.000133   -0.33    -66.95   
    80. D(H  16,C  13,N   7,H   0)   -171.55 -0.000098    0.06   -171.49   
    81. D(H  15,C  13,N   7,C   9)   -179.54 -0.000000   -0.10   -179.64   
    ----------------------------------------------------------------------------

         *************************************************************
         *                GEOMETRY OPTIMIZATION CYCLE   5            *
         *************************************************************
---------------------------------
CARTESIAN COORDINATES (ANGSTROEM)
---------------------------------
  H      1.211276   -0.074073    0.804979
  S     -1.265459   -0.138839    0.008357
  O     -1.829431    1.378349    0.017410
  O     -0.417518   -0.222934   -1.200307
  O     -2.419348   -0.997369   -0.009967
  O     -0.438257   -0.177485    1.223736
  H     -2.703018    1.351502   -0.384522
  N      1.889759   -0.016071    0.009903
  H      1.162784   -0.090298   -0.751416
  C      2.796738   -1.171011   -0.005243
  H      3.449216   -1.140262    0.865354
  H      3.397890   -1.153601   -0.912260
  H      2.198400   -2.078367    0.017927
  C      2.534920    1.303997   -0.020184
  H      3.183308    1.418696    0.846371
  H      1.757710    2.064264    0.001370
  H      3.120800    1.405942   -0.931549

----------------------------
CARTESIAN COORDINATES (A.U.)
----------------------------
  NO LB      ZA    FRAG     MASS         X           Y           Z
   0 H     1.0000    0     1.008    2.288979   -0.139978    1.521189
   1 S    16.0000    0    32.060   -2.391371   -0.262367    0.015792
   2 O     8.0000    0    15.999   -3.457123    2.604702    0.032901
   3 O     8.0000    0    15.999   -0.788994   -0.421284   -2.268252
   4 O     8.0000    0    15.999   -4.571905   -1.884754   -0.018835
   5 O     8.0000    0    15.999   -0.828186   -0.335398    2.312526
   6 H     1.0000    0     1.008   -5.107964    2.553968   -0.726641
   7 N     7.0000    0    14.007    3.571126   -0.030369    0.018714
   8 H     1.0000    0     1.008    2.197343   -0.170639   -1.419970
   9 C     6.0000    0    12.011    5.285069   -2.212891   -0.009907
  10 H     1.0000    0     1.008    6.518074   -2.154784    1.635282
  11 H     1.0000    0     1.008    6.421081   -2.179990   -1.723921
  12 H     1.0000    0     1.008    4.154374   -3.927544    0.033878
  13 C     6.0000    0    12.011    4.790305    2.464198   -0.038142
  14 H     1.0000    0     1.008    6.015580    2.680946    1.599409
  15 H     1.0000    0     1.008    3.321590    3.900894    0.002589
  16 H     1.0000    0     1.008    5.897457    2.656845   -1.760372

--------------------------------
INTERNAL COORDINATES (ANGSTROEM)
--------------------------------
 H      0   0   0     0.000000000000     0.00000000     0.00000000
 S      1   0   0     2.602501611924     0.00000000     0.00000000
 O      2   1   0     1.618642613175   107.85126655     0.00000000
 O      2   1   3     1.478832206295    72.89738159   100.60966246
 O      2   1   3     1.438356665909   141.46361388   208.77030585
 O      2   1   3     1.470680929887    38.03931523   272.48684578
 H      3   2   1     0.961989962362   106.73280746   172.89314364
 N      1   2   3     1.046828017662   112.68751216   266.08892791
 H      8   1   2     1.055276280380    95.59800305   355.84703082
 C      8   1   2     1.468580640997   111.37914735   240.39622626
 H     10   8   1     1.088398809475   109.86272454   292.93401017
 H     10   8   1     1.088285908637   109.70396811   172.41751753
 H     10   8   1     1.087124069292   108.43657969    52.77205758
 C      8   1   2     1.469598339073   110.47832184   110.23464932
 H     14   8   1     1.088337576110   109.87116667    67.88464038
 H     14   8   1     1.087440478132   108.29008176   308.14102396
 H     14   8   1     1.088224806976   109.73349543   188.51074414

---------------------------
INTERNAL COORDINATES (A.U.)
---------------------------
 H      0   0   0     0.000000000000     0.00000000     0.00000000
 S      1   0   0     4.918015309625     0.00000000     0.00000000
 O      2   1   0     3.058791247596   107.85126655     0.00000000
 O      2   1   3     2.794587867921    72.89738159   100.60966246
 O      2   1   3     2.718100181467   141.46361388   208.77030585
 O      2   1   3     2.779184187866    38.03931523   272.48684578
 H      3   2   1     1.817897572445   106.73280746   172.89314364
 N      1   2   3     1.978218262697   112.68751216   266.08892791
 H      8   1   2     1.994183165541    95.59800305   355.84703082
 C      8   1   2     2.775215217063   111.37914735   240.39622626
 H     10   8   1     2.056775674395   109.86272454   292.93401017
 H     10   8   1     2.056562322729   109.70396811   172.41751753
 H     10   8   1     2.054366764555   108.43657969    52.77205758
 C      8   1   2     2.777138387714   110.47832184   110.23464932
 H     14   8   1     2.056659960103   109.87116667    67.88464038
 H     14   8   1     2.054964690610   108.29008176   308.14102396
 H     14   8   1     2.056446857325   109.73349543   188.51074414


           ************************************************************
           *        Program running with 128 parallel MPI-processes   *
           *              working on a common directory               *
           ************************************************************
------------------------------------------------------------------------------
                   ___                                                        
                  /   \      - P O W E R E D   B Y -                         
                 /     \                                                     
                 |  |  |   _    _      __       _____    __    __             
                 |  |  |  | |  | |    /  \     |  _  \  |  |  /  |          
                  \  \/   | |  | |   /    \    | | | |  |  | /  /          
                 / \  \   | |__| |  /  /\  \   | |_| |  |  |/  /          
                |  |  |   |  __  | /  /__\  \  |    /   |      \           
                |  |  |   | |  | | |   __   |  |    \   |  |\   \          
                \     /   | |  | | |  |  |  |  | |\  \  |  | \   \       
                 \___/    |_|  |_| |__|  |__|  |_| \__\ |__|  \__/        
                                                                              
                      - O R C A' S   B I G   F R I E N D -                    
                                      &                                       
                       - I N T E G R A L  F E E D E R -                       
                                                                              
 v1 FN, 2020, v2 2021                                                         
------------------------------------------------------------------------------


Reading SHARK input file h2so4+DMA_noaug.SHARKINP.tmp ... ok
----------------------
SHARK INTEGRAL PACKAGE
----------------------

Number of atoms                             ...     17
Number of basis functions                   ...    437
Number of shells                            ...    193
Maximum angular momentum                    ...      3
Integral batch strategy                     ... SHARK/LIBINT Hybrid
RI-J (if used) integral strategy            ... SPLIT-RIJ (Revised 2003 algorithm where possible)
Printlevel                                  ...      1
Contraction scheme used                     ... PARTIAL GENERAL contraction
Coulomb Range Separation                    ... NOT USED
Exchange Range Separation                   ... Long Range
   Mu parameter                             ...  0.250000
   Scaling (regular/separated)              ...  0.195728  0.804272
Finite Nucleus Model                        ... NOT USED
Auxiliary Coulomb fitting basis             ... AVAILABLE
   # of basis functions in Aux-J            ...    493
   # of shells in Aux-J                     ...    167
   Maximum angular momentum in Aux-J        ...      4
Auxiliary J/K fitting basis                 ... NOT available
Auxiliary Correlation fitting basis         ... NOT available
Auxiliary 'external' fitting basis          ... NOT available
Integral threshold                          ...     1.000000e-12
Primitive cut-off                           ...     1.000000e-14
Primitive pair pre-selection threshold      ...     1.000000e-14

Calculating pre-screening integrals         ... done (  0.0 sec) Dimension = 193
Calculating pre-screening integrals (ORCA)  ... done (  0.1 sec) Dimension = 136
Organizing shell pair data                  ... done (  0.1 sec)
Shell pair information
Total number of shell pairs                 ...     18721
Shell pairs after pre-screening             ...     13603
Total number of primitive shell pairs       ...     25473
Primitive shell pairs kept                  ...     16797
          la=0 lb=0:   3912 shell pairs
          la=1 lb=0:   4064 shell pairs
          la=1 lb=1:   1033 shell pairs
          la=2 lb=0:   2037 shell pairs
          la=2 lb=1:   1028 shell pairs
          la=2 lb=2:    281 shell pairs
          la=3 lb=0:    711 shell pairs
          la=3 lb=1:    334 shell pairs
          la=3 lb=2:    171 shell pairs
          la=3 lb=3:     32 shell pairs

Calculating one electron integrals          ... done (  0.0 sec)
Calculating RI/J V-Matrix + Cholesky decomp.... done (  0.0 sec)
Calculating Nuclear repulsion               ... done (  0.0 sec) ENN=    553.766637889564 Eh

SHARK setup successfully completed in   0.5 seconds

Maximum memory used throughout the entire GTOINT-calculation: 58.2 MB


           ************************************************************
           *        Program running with 128 parallel MPI-processes   *
           *              working on a common directory               *
           ************************************************************

Diagonalization of the overlap matrix:
Smallest eigenvalue                        ... 1.026e-03
Time for diagonalization                   ...    0.028 sec
Threshold for overlap eigenvalues          ... 1.000e-08
Number of eigenvalues below threshold      ... 0
Time for construction of square roots      ...    0.031 sec
Total time needed                          ...    0.068 sec

-------------------
DFT GRID GENERATION
-------------------

General Integration Accuracy     IntAcc      ... 4.959
Radial Grid Type                 RadialGrid  ... OptM3 with GC (2021)
Angular Grid (max. ang.)         AngularGrid ... 6 (Lebedev-590)
Angular grid pruning method      GridPruning ... 4 (adaptive)
Weight generation scheme         WeightScheme... Becke
Basis function cutoff            BFCut       ... 1.0000e-12
Integration weight cutoff        WCut        ... 1.0000e-14
Angular grids for H and He will be reduced by one unit
Partially contracted basis set               ... off
Rotationally invariant grid construction     ... off

Total number of grid points                  ...   195001
Total number of batches                      ...     3056
Average number of points per batch           ...       63
Average number of grid points per atom       ...    11471
Time for grid setup =    2.099 sec

--------------------
COSX GRID GENERATION
--------------------

GRIDX 1
-------
General Integration Accuracy     IntAcc      ... 4.020
Radial Grid Type                 RadialGrid  ... OptM3 with GC (2021)
Angular Grid (max. ang.)         AngularGrid ... 2 (Lebedev-110)
Angular grid pruning method      GridPruning ... 4 (adaptive)
Weight generation scheme         WeightScheme... Becke
Basis function cutoff            BFCut       ... 1.0000e-12
Integration weight cutoff        WCut        ... 1.0000e-14
Angular grids for H and He will be reduced by one unit
Partially contracted basis set               ... on
Rotationally invariant grid construction     ... off

Total number of grid points                  ...    21510
Total number of batches                      ...      343
Average number of points per batch           ...       62
Average number of grid points per atom       ...     1265
UseSFitting                                  ... on

GRIDX 2
-------
General Integration Accuracy     IntAcc      ... 4.338
Radial Grid Type                 RadialGrid  ... OptM3 with GC (2021)
Angular Grid (max. ang.)         AngularGrid ... 3 (Lebedev-194)
Angular grid pruning method      GridPruning ... 4 (adaptive)
Weight generation scheme         WeightScheme... Becke
Basis function cutoff            BFCut       ... 1.0000e-12
Integration weight cutoff        WCut        ... 1.0000e-14
Angular grids for H and He will be reduced by one unit
Partially contracted basis set               ... on
Rotationally invariant grid construction     ... off

Total number of grid points                  ...    47746
Total number of batches                      ...      755
Average number of points per batch           ...       63
Average number of grid points per atom       ...     2809
UseSFitting                                  ... on

GRIDX 3
-------
General Integration Accuracy     IntAcc      ... 4.871
Radial Grid Type                 RadialGrid  ... OptM3 with GC (2021)
Angular Grid (max. ang.)         AngularGrid ... 4 (Lebedev-302)
Angular grid pruning method      GridPruning ... 4 (adaptive)
Weight generation scheme         WeightScheme... Becke
Basis function cutoff            BFCut       ... 1.0000e-12
Integration weight cutoff        WCut        ... 1.0000e-14
Angular grids for H and He will be reduced by one unit
Partially contracted basis set               ... on
Rotationally invariant grid construction     ... off

Total number of grid points                  ...    91370
Total number of batches                      ...     1436
Average number of points per batch           ...       63
Average number of grid points per atom       ...     5375
UseSFitting                                  ... on

Time for X-Grid setup             =    0.924 sec

 re-compute Schwartz prescreening matrix in partically contracted basis (1) ...done (   0.082 sec)
--------------
SCF ITERATIONS
--------------
ITER       Energy         Delta-E        Max-DP      RMS-DP      [F,P]     Damp
               ***  Starting incremental Fock matrix formation  ***
                      *** Initiating the SOSCF procedure ***
                      *** Re-Reading the Fockian *** 
                      *** Removing any level shift *** 
ITER      Energy       Delta-E        Grad      Rot      Max-DP    RMS-DP
  0   -835.52220716 -835.5222071628  0.001139  0.001139  0.001381  0.000030
               *** Restarting incremental Fock matrix formation ***
  1   -835.52235070  -0.0001435370  0.000435  0.000496  0.000887  0.000014
  2   -835.52236976  -0.0000190562  0.000115  0.000219  0.000367  0.000006
  3   -835.52237118  -0.0000014224  0.000043  0.000074  0.000092  0.000001
  4   -835.52237123  -0.0000000518  0.000038  0.000035  0.000041  0.000001
  5   -835.52237131  -0.0000000753  0.000005  0.000005  0.000013  0.000000
  6   -835.52237131  -0.0000000002  0.000005  0.000004  0.000006  0.000000
  7   -835.52237131  -0.0000000011  0.000001  0.000001  0.000002  0.000000
                  ***Gradient check signals convergence***
              ***Rediagonalizing the Fockian in SOSCF/NRSCF***

               *****************************************************
               *                     SUCCESS                       *
               *           SCF CONVERGED AFTER   8 CYCLES          *
               *****************************************************

Old exchange energy                            =    -23.562320826 Eh
New exchange energy                            =    -23.562325283 Eh
Exchange energy change after final integration =     -0.000004457 Eh
Total energy after final integration           =   -835.522375764 Eh
Final COS-X integration done in                =     1.046 sec
Total Energy       :         -835.52237576 Eh          -22735.71971 eV
  Last Energy change         ...    1.5689e-11  Tolerance :   1.0000e-09
  Last MAX-Density change    ...    3.7748e-15  Tolerance :   1.0000e-08
             **** THE GBW FILE WAS UPDATED (h2so4+DMA_noaug.gbw) ****
             **** DENSITY h2so4+DMA_noaug.scfp WAS UPDATED ****
             **** ENERGY FILE WAS UPDATED (h2so4+DMA_noaug.en.tmp) ****
             **** THE GBW FILE WAS UPDATED (h2so4+DMA_noaug.gbw) ****
             **** DENSITY h2so4+DMA_noaug.scfp WAS UPDATED ****
Total SCF time: 0 days 0 hours 0 min 12 sec 

Maximum memory used throughout the entire SCF-calculation: 95.1 MB


-------------------------------------------------------------------------------
                          DFT DISPERSION CORRECTION                            
                                                                               
                              DFTD3 V3.1  Rev 1                                
                              USING zero damping                               
-------------------------------------------------------------------------------
-------------------------   ----------------
Dispersion correction           -0.005409683
-------------------------   ----------------


-------------------------   --------------------
FINAL SINGLE POINT ENERGY      -835.527785446396
-------------------------   --------------------


           ************************************************************
           *        Program running with 128 parallel MPI-processes   *
           *              working on a common directory               *
           ************************************************************
------------------------------------------------------------------------------
                         ORCA SCF GRADIENT CALCULATION
------------------------------------------------------------------------------

 ... reading COSX grid (gridx3)
Gradient of the Kohn-Sham DFT energy:
Kohn-Sham wavefunction type      ... RKS
Hartree-Fock exchange scaling    ...    0.196
Number of operators              ...    1
Number of atoms                  ...   17
Basis set dimensions             ...  370
Integral neglect threshold       ... 1.0e-12
Integral primitive cutoff        ... 1.0e-14
SHARK Integral package           ... ON

Nuc. rep. gradient       (SHARK) ... done (  0.0 sec)
HCore & Overlap gradient (SHARK) ... done (  0.0 sec)
RI-J gradient            (SHARK) ... done (  0.2 sec)
COSX-gradient                    ... done (  1.5 sec)
Exchange-correlation gradient    ... done
Dispersion correction            ... done

------------------
CARTESIAN GRADIENT
------------------

   1   H   :    0.000030428    0.000284171    0.000200326
   2   S   :    0.000104230    0.000409790    0.000140114
   3   O   :    0.000309278   -0.000318832    0.000195728
   4   O   :   -0.000227300   -0.000152832    0.000389195
   5   O   :    0.000262814    0.000039566   -0.000004599
   6   O   :   -0.000175309   -0.000137820   -0.000469260
   7   H   :   -0.000346874   -0.000003557   -0.000179865
   8   N   :   -0.000239319   -0.000356119   -0.000039254
   9   H   :    0.000002327    0.000274567   -0.000072874
  10   C   :   -0.000133286    0.000077948   -0.000001570
  11   H   :    0.000146374    0.000002826    0.000161293
  12   H   :    0.000121738   -0.000004047   -0.000165767
  13   H   :   -0.000093264   -0.000210874    0.000014791
  14   C   :   -0.000035775   -0.000153797    0.000000325
  15   H   :    0.000135641    0.000061332    0.000154494
  16   H   :   -0.000131145    0.000197979    0.000022915
  17   H   :    0.000101387    0.000070024   -0.000166661

Difference to translation invariance:
           :   -0.0001680543    0.0000803241    0.0001793323

Difference to rotation invariance:
           :   -0.0000242368    0.0002426664    0.0007395604

Norm of the cartesian gradient     ...    0.0013710556
RMS gradient                       ...    0.0001919862
MAX gradient                       ...    0.0004692604

-------
TIMINGS
-------

Total SCF gradient time            ...        2.480 sec

One electron gradient       ....       0.019 sec  (  0.8%)
RI-J Coulomb gradient       ....       0.153 sec  (  6.2%)
COSX gradient               ....       1.460 sec  ( 58.9%)
XC gradient                 ....       0.318 sec  ( 12.8%)

Maximum memory used throughout the entire SCFGRAD-calculation: 66.5 MB
------------------------------------------------------------------------------
                         ORCA GEOMETRY RELAXATION STEP
------------------------------------------------------------------------------

Reading the OPT-File                    .... done
Getting information on internals        .... done
Copying old internal coords+grads       .... done
Making the new internal coordinates     .... (new redundants).... done
Validating the new internal coordinates .... (new redundants).... done
Calculating the B-matrix                .... done
Calculating the G,G- and P matrices     .... done
Transforming gradient to internals      .... done
Projecting the internal gradient        .... done
Number of atoms                         ....  17
Number of internal coordinates          ....  81
Current Energy                          ....  -835.527785446 Eh
Current gradient norm                   ....     0.001371056 Eh/bohr
Maximum allowed component of the step   ....  0.300
Current trust radius                    ....  0.300
Updating the Hessian (BFGS)             .... done
Forming the augmented Hessian           .... done
Diagonalizing the augmented Hessian     .... done
Last element of RFO vector              ....  0.999667849
Lowest eigenvalues of augmented Hessian:
 -0.000006196  0.005418586  0.012127318  0.015413464  0.015807691
Length of the computed step             ....  0.025780463
The final length of the internal step   ....  0.025780463
Converting the step to cartesian space:
 Initial RMS(Int)=    0.0028644959
Transforming coordinates:
 Iter   0:  RMS(Cart)=    0.0061622633 RMS(Int)=    0.0028651112
 Iter   1:  RMS(Cart)=    0.0000222841 RMS(Int)=    0.0000138124
 Iter   2:  RMS(Cart)=    0.0000001456 RMS(Int)=    0.0000001116
 Iter   3:  RMS(Cart)=    0.0000000017 RMS(Int)=    0.0000000013
done
Storing new coordinates                 .... done

                                .--------------------.
          ----------------------|Geometry convergence|-------------------------
          Item                value                   Tolerance       Converged
          ---------------------------------------------------------------------
          Energy change      -0.0000039421            0.0000002000      NO
          RMS gradient        0.0001216083            0.0000080000      NO
          MAX gradient        0.0004007645            0.0000300000      NO
          RMS step            0.0028644959            0.0001000000      NO
          MAX step            0.0087575893            0.0002000000      NO
          ........................................................
          Max(Bonds)      0.0015      Max(Angles)    0.16
          Max(Dihed)        0.50      Max(Improp)    0.00
          ---------------------------------------------------------------------

The optimization has not yet converged - more geometry cycles are needed


    ---------------------------------------------------------------------------
                         Redundant Internal Coordinates
                            (Angstroem and degrees)

        Definition                    Value    dE/dq     Step     New-Value
    ----------------------------------------------------------------------------
     1. B(O   2,S   1)                1.6186 -0.000289 -0.0001    1.6186   
     2. B(O   3,S   1)                1.4788 -0.000390  0.0003    1.4791   
     3. B(O   4,S   1)                1.4384 -0.000243  0.0002    1.4385   
     4. B(O   5,S   1)                1.4707 -0.000401  0.0003    1.4710   
     5. B(O   5,H   0)                1.7050  0.000001 -0.0015    1.7035   
     6. B(H   6,O   2)                0.9620  0.000386 -0.0002    0.9618   
     7. B(N   7,H   0)                1.0468  0.000047  0.0002    1.0471   
     8. B(H   8,N   7)                1.0553 -0.000006  0.0003    1.0555   
     9. B(H   8,O   3)                1.6482 -0.000017 -0.0011    1.6470   
    10. B(C   9,N   7)                1.4686  0.000178 -0.0003    1.4682   
    11. B(H  10,C   9)                1.0884  0.000216 -0.0001    1.0883   
    12. B(H  11,C   9)                1.0883  0.000213 -0.0001    1.0882   
    13. B(H  12,C   9)                1.0871  0.000233 -0.0001    1.0870   
    14. B(C  13,N   7)                1.4696  0.000179 -0.0002    1.4694   
    15. B(H  14,C  13)                1.0883  0.000215 -0.0001    1.0882   
    16. B(H  15,C  13)                1.0874  0.000216 -0.0001    1.0873   
    17. B(H  16,C  13)                1.0882  0.000209 -0.0001    1.0881   
    18. A(O   5,H   0,N   7)          144.78 -0.000178    0.16    144.94   
    19. A(O   3,S   1,O   5)          110.57 -0.000030   -0.01    110.56   
    20. A(O   2,S   1,O   5)          102.47  0.000138    0.00    102.48   
    21. A(O   2,S   1,O   4)          106.26 -0.000007   -0.00    106.26   
    22. A(O   3,S   1,O   4)          114.56 -0.000100    0.03    114.59   
    23. A(O   4,S   1,O   5)          116.49 -0.000027   -0.00    116.49   
    24. A(O   2,S   1,O   3)          104.93  0.000072   -0.03    104.91   
    25. A(S   1,O   2,H   6)          106.73  0.000013    0.08    106.81   
    26. A(S   1,O   3,H   8)          108.82  0.000098   -0.05    108.77   
    27. A(H   0,O   5,S   1)          109.85  0.000160   -0.09    109.77   
    28. A(C   9,N   7,C  13)          115.79 -0.000017    0.05    115.84   
    29. A(H   8,N   7,C  13)          110.54  0.000038   -0.01    110.53   
    30. A(H   8,N   7,C   9)          111.27 -0.000029    0.05    111.32   
    31. A(H   0,N   7,C   9)          111.38  0.000011    0.02    111.40   
    32. A(H   0,N   7,C  13)          110.48  0.000003    0.00    110.48   
    33. A(H   0,N   7,H   8)           95.60 -0.000001   -0.15     95.45   
    34. A(O   3,H   8,N   7)          149.62 -0.000054    0.07    149.69   
    35. A(H  10,C   9,H  12)          109.66 -0.000034   -0.01    109.65   
    36. A(N   7,C   9,H  12)          108.44  0.000059    0.01    108.44   
    37. A(H  10,C   9,H  11)          109.58 -0.000031   -0.01    109.57   
    38. A(N   7,C   9,H  11)          109.70  0.000017    0.01    109.72   
    39. A(N   7,C   9,H  10)          109.86  0.000023    0.01    109.87   
    40. A(H  11,C   9,H  12)          109.58 -0.000034   -0.01    109.57   
    41. A(H  15,C  13,H  16)          109.63 -0.000047   -0.01    109.62   
    42. A(H  14,C  13,H  16)          109.65 -0.000041   -0.01    109.63   
    43. A(N   7,C  13,H  16)          109.73  0.000042    0.01    109.74   
    44. A(H  14,C  13,H  15)          109.65 -0.000047   -0.01    109.64   
    45. A(N   7,C  13,H  15)          108.29  0.000067    0.01    108.30   
    46. A(N   7,C  13,H  14)          109.87  0.000026    0.01    109.88   
    47. D(H   6,O   2,S   1,O   5)   -148.02 -0.000022    0.48   -147.54   
    48. D(H   6,O   2,S   1,O   4)    -25.31  0.000011    0.48    -24.83   
    49. D(H   6,O   2,S   1,O   3)     96.42 -0.000071    0.50     96.92   
    50. D(H   8,O   3,S   1,O   5)     -8.84 -0.000043   -0.41     -9.25   
    51. D(H   8,O   3,S   1,O   2)    100.97  0.000138   -0.42    100.55   
    52. D(H   8,O   3,S   1,O   4)   -142.90  0.000124   -0.42   -143.32   
    53. D(S   1,O   5,H   0,N   7)     -2.28 -0.000051   -0.21     -2.49   
    54. D(H   0,O   5,S   1,O   4)    141.38 -0.000165    0.44    141.83   
    55. D(H   0,O   5,S   1,O   3)      8.29  0.000042    0.41      8.71   
    56. D(H   0,O   5,S   1,O   2)   -103.11 -0.000096    0.44   -102.66   
    57. D(C   9,N   7,H   0,O   5)   -118.29  0.000076   -0.04   -118.33   
    58. D(H   8,N   7,H   0,O   5)     -2.84  0.000046   -0.05     -2.89   
    59. D(C  13,N   7,H   0,O   5)    111.55  0.000088   -0.12    111.42   
    60. D(O   3,H   8,N   7,H   0)      1.35 -0.000055    0.05      1.40   
    61. D(N   7,H   8,O   3,S   1)      4.93  0.000071    0.20      5.13   
    62. D(O   3,H   8,N   7,C  13)   -112.99 -0.000068    0.12   -112.87   
    63. D(O   3,H   8,N   7,C   9)    116.89 -0.000052    0.02    116.91   
    64. D(H  12,C   9,N   7,C  13)   -179.90 -0.000005    0.02   -179.87   
    65. D(H  12,C   9,N   7,H   8)    -52.58  0.000007    0.10    -52.48   
    66. D(H  12,C   9,N   7,H   0)     52.77 -0.000004   -0.04     52.73   
    67. D(H  11,C   9,N   7,C  13)    -60.25 -0.000000    0.03    -60.22   
    68. D(H  11,C   9,N   7,H   8)     67.06  0.000011    0.10     67.16   
    69. D(H  11,C   9,N   7,H   0)    172.42  0.000000   -0.04    172.38   
    70. D(H  10,C   9,N   7,C  13)     60.27 -0.000013    0.03     60.29   
    71. D(H  10,C   9,N   7,H   8)   -172.42 -0.000001    0.10   -172.32   
    72. D(H  10,C   9,N   7,H   0)    -67.07 -0.000012   -0.03    -67.10   
    73. D(H  15,C  13,N   7,H   0)    -51.86  0.000005    0.00    -51.86   
    74. D(H  14,C  13,N   7,C   9)    -59.90  0.000001   -0.07    -59.97   
    75. D(H  14,C  13,N   7,H   8)    172.43  0.000023   -0.17    172.25   
    76. D(H  15,C  13,N   7,H   8)     52.68  0.000024   -0.17     52.51   
    77. D(H  14,C  13,N   7,H   0)     67.88  0.000005    0.00     67.88   
    78. D(H  16,C  13,N   7,C   9)     60.73 -0.000006   -0.07     60.66   
    79. D(H  16,C  13,N   7,H   8)    -66.95  0.000015   -0.17    -67.12   
    80. D(H  16,C  13,N   7,H   0)   -171.49 -0.000003    0.00   -171.49   
    81. D(H  15,C  13,N   7,C   9)   -179.64  0.000002   -0.07   -179.71   
    ----------------------------------------------------------------------------

         *************************************************************
         *                GEOMETRY OPTIMIZATION CYCLE   6            *
         *************************************************************
---------------------------------
CARTESIAN COORDINATES (ANGSTROEM)
---------------------------------
  H      1.209572   -0.077122    0.803385
  S     -1.264959   -0.139876    0.007615
  O     -1.819931    1.380553    0.015957
  O     -0.416903   -0.228718   -1.200950
  O     -2.424065   -0.991676   -0.010457
  O     -0.437919   -0.183008    1.223365
  H     -2.696688    1.358793   -0.378890
  N      1.889485   -0.017725    0.009324
  H      1.161881   -0.093627   -0.751611
  C      2.798761   -1.170437   -0.004795
  H      3.450246   -1.138409    0.866385
  H      3.400893   -1.151989   -0.911028
  H      2.202521   -2.079048    0.017842
  C      2.530643    1.304019   -0.020721
  H      3.177122    1.421624    0.846757
  H      1.751265    2.061976   -0.001216
  H      3.117847    1.407109   -0.931002

----------------------------
CARTESIAN COORDINATES (A.U.)
----------------------------
  NO LB      ZA    FRAG     MASS         X           Y           Z
   0 H     1.0000    0     1.008    2.285760   -0.145739    1.518178
   1 S    16.0000    0    32.060   -2.390427   -0.264327    0.014390
   2 O     8.0000    0    15.999   -3.439171    2.608868    0.030155
   3 O     8.0000    0    15.999   -0.787832   -0.432214   -2.269466
   4 O     8.0000    0    15.999   -4.580819   -1.873997   -0.019760
   5 O     8.0000    0    15.999   -0.827548   -0.345836    2.311825
   6 H     1.0000    0     1.008   -5.096001    2.567747   -0.715998
   7 N     7.0000    0    14.007    3.570608   -0.033495    0.017620
   8 H     1.0000    0     1.008    2.195637   -0.176930   -1.420338
   9 C     6.0000    0    12.011    5.288892   -2.211806   -0.009062
  10 H     1.0000    0     1.008    6.520019   -2.151281    1.637230
  11 H     1.0000    0     1.008    6.426757   -2.176944   -1.721594
  12 H     1.0000    0     1.008    4.162161   -3.928831    0.033716
  13 C     6.0000    0    12.011    4.782223    2.464239   -0.039157
  14 H     1.0000    0     1.008    6.003890    2.686481    1.600139
  15 H     1.0000    0     1.008    3.309411    3.896570   -0.002298
  16 H     1.0000    0     1.008    5.891877    2.659050   -1.759340

--------------------------------
INTERNAL COORDINATES (ANGSTROEM)
--------------------------------
 H      0   0   0     0.000000000000     0.00000000     0.00000000
 S      1   0   0     2.600095036109     0.00000000     0.00000000
 O      2   1   0     1.618569639366   107.58199248     0.00000000
 O      2   1   3     1.479094805730    72.89359007   100.64951522
 O      2   1   3     1.438546868497   141.71813861   208.88171124
 O      2   1   3     1.471021480916    38.06546818   272.12215217
 H      3   2   1     0.961810753116   106.80938536   173.33198893
 N      1   2   3     1.047063474578   112.78412576   266.32795803
 H      8   1   2     1.055551757730    95.45218874   355.67423718
 C      8   1   2     1.468240267574   111.40130134   240.23183842
 H     10   8   1     1.088307399355   109.87207458   292.89994375
 H     10   8   1     1.088191732644   109.71708578   172.38096293
 H     10   8   1     1.087008495781   108.44265710    52.73263445
 C      8   1   2     1.469351801208   110.48016764   109.98855730
 H     14   8   1     1.088247703490   109.88487238    67.88486248
 H     14   8   1     1.087340795701   108.29515772   308.14221748
 H     14   8   1     1.088139737369   109.74301405   188.51274114

---------------------------
INTERNAL COORDINATES (A.U.)
---------------------------
 H      0   0   0     0.000000000000     0.00000000     0.00000000
 S      1   0   0     4.913467540414     0.00000000     0.00000000
 O      2   1   0     3.058653347081   107.58199248     0.00000000
 O      2   1   3     2.795084108936    72.89359007   100.64951522
 O      2   1   3     2.718459612269   141.71813861   208.88171124
 O      2   1   3     2.779827736047    38.06546818   272.12215217
 H      3   2   1     1.817558916049   106.80938536   173.33198893
 N      1   2   3     1.978663211784   112.78412576   266.32795803
 H      8   1   2     1.994703742289    95.45218874   355.67423718
 C      8   1   2     2.774572004510   111.40130134   240.23183842
 H     10   8   1     2.056602934302   109.87207458   292.89994375
 H     10   8   1     2.056384355894   109.71708578   172.38096293
 H     10   8   1     2.054148362272   108.44265710    52.73263445
 C      8   1   2     2.776672498666   110.48016764   109.98855730
 H     14   8   1     2.056490125465   109.88487238    67.88486248
 H     14   8   1     2.054776318115   108.29515772   308.14221748
 H     14   8   1     2.056286099064   109.74301405   188.51274114


           ************************************************************
           *        Program running with 128 parallel MPI-processes   *
           *              working on a common directory               *
           ************************************************************
------------------------------------------------------------------------------
                   ___                                                        
                  /   \      - P O W E R E D   B Y -                         
                 /     \                                                     
                 |  |  |   _    _      __       _____    __    __             
                 |  |  |  | |  | |    /  \     |  _  \  |  |  /  |          
                  \  \/   | |  | |   /    \    | | | |  |  | /  /          
                 / \  \   | |__| |  /  /\  \   | |_| |  |  |/  /          
                |  |  |   |  __  | /  /__\  \  |    /   |      \           
                |  |  |   | |  | | |   __   |  |    \   |  |\   \          
                \     /   | |  | | |  |  |  |  | |\  \  |  | \   \       
                 \___/    |_|  |_| |__|  |__|  |_| \__\ |__|  \__/        
                                                                              
                      - O R C A' S   B I G   F R I E N D -                    
                                      &                                       
                       - I N T E G R A L  F E E D E R -                       
                                                                              
 v1 FN, 2020, v2 2021                                                         
------------------------------------------------------------------------------


Reading SHARK input file h2so4+DMA_noaug.SHARKINP.tmp ... ok
----------------------
SHARK INTEGRAL PACKAGE
----------------------

Number of atoms                             ...     17
Number of basis functions                   ...    437
Number of shells                            ...    193
Maximum angular momentum                    ...      3
Integral batch strategy                     ... SHARK/LIBINT Hybrid
RI-J (if used) integral strategy            ... SPLIT-RIJ (Revised 2003 algorithm where possible)
Printlevel                                  ...      1
Contraction scheme used                     ... PARTIAL GENERAL contraction
Coulomb Range Separation                    ... NOT USED
Exchange Range Separation                   ... Long Range
   Mu parameter                             ...  0.250000
   Scaling (regular/separated)              ...  0.195728  0.804272
Finite Nucleus Model                        ... NOT USED
Auxiliary Coulomb fitting basis             ... AVAILABLE
   # of basis functions in Aux-J            ...    493
   # of shells in Aux-J                     ...    167
   Maximum angular momentum in Aux-J        ...      4
Auxiliary J/K fitting basis                 ... NOT available
Auxiliary Correlation fitting basis         ... NOT available
Auxiliary 'external' fitting basis          ... NOT available
Integral threshold                          ...     1.000000e-12
Primitive cut-off                           ...     1.000000e-14
Primitive pair pre-selection threshold      ...     1.000000e-14

Calculating pre-screening integrals         ... done (  0.0 sec) Dimension = 193
Calculating pre-screening integrals (ORCA)  ... done (  0.1 sec) Dimension = 136
Organizing shell pair data                  ... done (  0.1 sec)
Shell pair information
Total number of shell pairs                 ...     18721
Shell pairs after pre-screening             ...     13607
Total number of primitive shell pairs       ...     25473
Primitive shell pairs kept                  ...     16802
          la=0 lb=0:   3914 shell pairs
          la=1 lb=0:   4065 shell pairs
          la=1 lb=1:   1034 shell pairs
          la=2 lb=0:   2037 shell pairs
          la=2 lb=1:   1028 shell pairs
          la=2 lb=2:    281 shell pairs
          la=3 lb=0:    711 shell pairs
          la=3 lb=1:    334 shell pairs
          la=3 lb=2:    171 shell pairs
          la=3 lb=3:     32 shell pairs

Calculating one electron integrals          ... done (  0.0 sec)
Calculating RI/J V-Matrix + Cholesky decomp.... done (  0.0 sec)
Calculating Nuclear repulsion               ... done (  0.0 sec) ENN=    553.827095216068 Eh

SHARK setup successfully completed in   0.5 seconds

Maximum memory used throughout the entire GTOINT-calculation: 58.2 MB


           ************************************************************
           *        Program running with 128 parallel MPI-processes   *
           *              working on a common directory               *
           ************************************************************

Diagonalization of the overlap matrix:
Smallest eigenvalue                        ... 1.024e-03
Time for diagonalization                   ...    0.029 sec
Threshold for overlap eigenvalues          ... 1.000e-08
Number of eigenvalues below threshold      ... 0
Time for construction of square roots      ...    0.030 sec
Total time needed                          ...    0.067 sec

-------------------
DFT GRID GENERATION
-------------------

General Integration Accuracy     IntAcc      ... 4.959
Radial Grid Type                 RadialGrid  ... OptM3 with GC (2021)
Angular Grid (max. ang.)         AngularGrid ... 6 (Lebedev-590)
Angular grid pruning method      GridPruning ... 4 (adaptive)
Weight generation scheme         WeightScheme... Becke
Basis function cutoff            BFCut       ... 1.0000e-12
Integration weight cutoff        WCut        ... 1.0000e-14
Angular grids for H and He will be reduced by one unit
Partially contracted basis set               ... off
Rotationally invariant grid construction     ... off

Total number of grid points                  ...   194991
Total number of batches                      ...     3055
Average number of points per batch           ...       63
Average number of grid points per atom       ...    11470
Time for grid setup =    2.091 sec

--------------------
COSX GRID GENERATION
--------------------

GRIDX 1
-------
General Integration Accuracy     IntAcc      ... 4.020
Radial Grid Type                 RadialGrid  ... OptM3 with GC (2021)
Angular Grid (max. ang.)         AngularGrid ... 2 (Lebedev-110)
Angular grid pruning method      GridPruning ... 4 (adaptive)
Weight generation scheme         WeightScheme... Becke
Basis function cutoff            BFCut       ... 1.0000e-12
Integration weight cutoff        WCut        ... 1.0000e-14
Angular grids for H and He will be reduced by one unit
Partially contracted basis set               ... on
Rotationally invariant grid construction     ... off

Total number of grid points                  ...    21510
Total number of batches                      ...      344
Average number of points per batch           ...       62
Average number of grid points per atom       ...     1265
UseSFitting                                  ... on

GRIDX 2
-------
General Integration Accuracy     IntAcc      ... 4.338
Radial Grid Type                 RadialGrid  ... OptM3 with GC (2021)
Angular Grid (max. ang.)         AngularGrid ... 3 (Lebedev-194)
Angular grid pruning method      GridPruning ... 4 (adaptive)
Weight generation scheme         WeightScheme... Becke
Basis function cutoff            BFCut       ... 1.0000e-12
Integration weight cutoff        WCut        ... 1.0000e-14
Angular grids for H and He will be reduced by one unit
Partially contracted basis set               ... on
Rotationally invariant grid construction     ... off

Total number of grid points                  ...    47742
Total number of batches                      ...      755
Average number of points per batch           ...       63
Average number of grid points per atom       ...     2808
UseSFitting                                  ... on

GRIDX 3
-------
General Integration Accuracy     IntAcc      ... 4.871
Radial Grid Type                 RadialGrid  ... OptM3 with GC (2021)
Angular Grid (max. ang.)         AngularGrid ... 4 (Lebedev-302)
Angular grid pruning method      GridPruning ... 4 (adaptive)
Weight generation scheme         WeightScheme... Becke
Basis function cutoff            BFCut       ... 1.0000e-12
Integration weight cutoff        WCut        ... 1.0000e-14
Angular grids for H and He will be reduced by one unit
Partially contracted basis set               ... on
Rotationally invariant grid construction     ... off

Total number of grid points                  ...    91363
Total number of batches                      ...     1435
Average number of points per batch           ...       63
Average number of grid points per atom       ...     5374
UseSFitting                                  ... on

Time for X-Grid setup             =    0.929 sec

 re-compute Schwartz prescreening matrix in partically contracted basis (1) ...done (   0.082 sec)
--------------
SCF ITERATIONS
--------------
ITER       Energy         Delta-E        Max-DP      RMS-DP      [F,P]     Damp
               ***  Starting incremental Fock matrix formation  ***
                      *** Initiating the SOSCF procedure ***
                      *** Re-Reading the Fockian *** 
                      *** Removing any level shift *** 
ITER      Energy       Delta-E        Grad      Rot      Max-DP    RMS-DP
  0   -835.52229281 -835.5222928134  0.000776  0.000776  0.000968  0.000020
               *** Restarting incremental Fock matrix formation ***
  1   -835.52235495  -0.0000621414  0.000298  0.000338  0.000633  0.000009
  2   -835.52236316  -0.0000082090  0.000084  0.000191  0.000264  0.000004
  3   -835.52236371  -0.0000005503  0.000055  0.000058  0.000071  0.000001
  4   -835.52236380  -0.0000000874  0.000029  0.000028  0.000042  0.000001
  5   -835.52236385  -0.0000000439  0.000004  0.000004  0.000013  0.000000
  6   -835.52236385  -0.0000000003  0.000004  0.000002  0.000007  0.000000
                  ***Gradient check signals convergence***
              ***Rediagonalizing the Fockian in SOSCF/NRSCF***

               *****************************************************
               *                     SUCCESS                       *
               *           SCF CONVERGED AFTER   7 CYCLES          *
               *****************************************************

Old exchange energy                            =    -23.562269738 Eh
New exchange energy                            =    -23.562274563 Eh
Exchange energy change after final integration =     -0.000004825 Eh
Total energy after final integration           =   -835.522368672 Eh
Final COS-X integration done in                =     1.028 sec
Total Energy       :         -835.52236867 Eh          -22735.71951 eV
  Last Energy change         ...   -8.8687e-10  Tolerance :   1.0000e-09
  Last MAX-Density change    ...    3.3307e-15  Tolerance :   1.0000e-08
             **** THE GBW FILE WAS UPDATED (h2so4+DMA_noaug.gbw) ****
             **** DENSITY h2so4+DMA_noaug.scfp WAS UPDATED ****
             **** ENERGY FILE WAS UPDATED (h2so4+DMA_noaug.en.tmp) ****
             **** THE GBW FILE WAS UPDATED (h2so4+DMA_noaug.gbw) ****
             **** DENSITY h2so4+DMA_noaug.scfp WAS UPDATED ****
Total SCF time: 0 days 0 hours 0 min 11 sec 

Maximum memory used throughout the entire SCF-calculation: 95.0 MB


-------------------------------------------------------------------------------
                          DFT DISPERSION CORRECTION                            
                                                                               
                              DFTD3 V3.1  Rev 1                                
                              USING zero damping                               
-------------------------------------------------------------------------------
-------------------------   ----------------
Dispersion correction           -0.005415412
-------------------------   ----------------


-------------------------   --------------------
FINAL SINGLE POINT ENERGY      -835.527784083929
-------------------------   --------------------


           ************************************************************
           *        Program running with 128 parallel MPI-processes   *
           *              working on a common directory               *
           ************************************************************
------------------------------------------------------------------------------
                         ORCA SCF GRADIENT CALCULATION
------------------------------------------------------------------------------

 ... reading COSX grid (gridx3)
Gradient of the Kohn-Sham DFT energy:
Kohn-Sham wavefunction type      ... RKS
Hartree-Fock exchange scaling    ...    0.196
Number of operators              ...    1
Number of atoms                  ...   17
Basis set dimensions             ...  370
Integral neglect threshold       ... 1.0e-12
Integral primitive cutoff        ... 1.0e-14
SHARK Integral package           ... ON

Nuc. rep. gradient       (SHARK) ... done (  0.0 sec)
HCore & Overlap gradient (SHARK) ... done (  0.0 sec)
RI-J gradient            (SHARK) ... done (  0.2 sec)
COSX-gradient                    ... done (  1.4 sec)
Exchange-correlation gradient    ... done
Dispersion correction            ... done

------------------
CARTESIAN GRADIENT
------------------

   1   H   :   -0.000139892    0.000283223    0.000057665
   2   S   :    0.000054217    0.000602560    0.000140163
   3   O   :    0.000191073   -0.000458019    0.000085760
   4   O   :    0.000014895   -0.000155658    0.000126827
   5   O   :   -0.000039414   -0.000107673    0.000016503
   6   O   :    0.000004384   -0.000124613   -0.000191648
   7   H   :   -0.000233858    0.000100998   -0.000091630
   8   N   :    0.000245834   -0.000380560   -0.000031277
   9   H   :   -0.000215730    0.000315876    0.000040847
  10   C   :   -0.000207749    0.000118390    0.000007016
  11   H   :    0.000106441   -0.000012532    0.000102736
  12   H   :    0.000088819   -0.000013484   -0.000100817
  13   H   :   -0.000041207   -0.000148040    0.000013623
  14   C   :   -0.000119248   -0.000192312   -0.000002640
  15   H   :    0.000096452    0.000070204    0.000095759
  16   H   :   -0.000065767    0.000154985    0.000018550
  17   H   :    0.000073418    0.000073117   -0.000103932

Difference to translation invariance:
           :   -0.0001873336    0.0001264626    0.0001835049

Difference to rotation invariance:
           :   -0.0000585351    0.0002443747    0.0005052024

Norm of the cartesian gradient     ...    0.0012338157
RMS gradient                       ...    0.0001727688
MAX gradient                       ...    0.0006025596

-------
TIMINGS
-------

Total SCF gradient time            ...        2.463 sec

One electron gradient       ....       0.018 sec  (  0.7%)
RI-J Coulomb gradient       ....       0.154 sec  (  6.3%)
COSX gradient               ....       1.440 sec  ( 58.4%)
XC gradient                 ....       0.311 sec  ( 12.6%)

Maximum memory used throughout the entire SCFGRAD-calculation: 65.9 MB
------------------------------------------------------------------------------
                         ORCA GEOMETRY RELAXATION STEP
------------------------------------------------------------------------------

Reading the OPT-File                    .... done
Getting information on internals        .... done
Copying old internal coords+grads       .... done
Making the new internal coordinates     .... (new redundants).... done
Validating the new internal coordinates .... (new redundants).... done
Calculating the B-matrix                .... done
Calculating the G,G- and P matrices     .... done
Transforming gradient to internals      .... done
Projecting the internal gradient        .... done
Number of atoms                         ....  17
Number of internal coordinates          ....  81
Current Energy                          ....  -835.527784084 Eh
Current gradient norm                   ....     0.001233816 Eh/bohr
Maximum allowed component of the step   ....  0.300
Current trust radius                    ....  0.300
Updating the Hessian (BFGS)             .... done
Forming the augmented Hessian           .... done
Diagonalizing the augmented Hessian     .... done
Last element of RFO vector              ....  0.999782729
Lowest eigenvalues of augmented Hessian:
 -0.000003532  0.004004318  0.011715900  0.015417487  0.015775585
Length of the computed step             ....  0.020849079
The final length of the internal step   ....  0.020849079
Converting the step to cartesian space:
 Initial RMS(Int)=    0.0023165643
Transforming coordinates:
 Iter   0:  RMS(Cart)=    0.0051284382 RMS(Int)=    0.0023167690
 Iter   1:  RMS(Cart)=    0.0000152567 RMS(Int)=    0.0000092170
 Iter   2:  RMS(Cart)=    0.0000000749 RMS(Int)=    0.0000000599
done
Storing new coordinates                 .... done

                                .--------------------.
          ----------------------|Geometry convergence|-------------------------
          Item                value                   Tolerance       Converged
          ---------------------------------------------------------------------
          Energy change       0.0000013625            0.0000002000      NO
          RMS gradient        0.0000817580            0.0000080000      NO
          MAX gradient        0.0003358921            0.0000300000      NO
          RMS step            0.0023165643            0.0001000000      NO
          MAX step            0.0073183515            0.0002000000      NO
          ........................................................
          Max(Bonds)      0.0006      Max(Angles)    0.09
          Max(Dihed)        0.42      Max(Improp)    0.00
          ---------------------------------------------------------------------

The optimization has not yet converged - more geometry cycles are needed


    ---------------------------------------------------------------------------
                         Redundant Internal Coordinates
                            (Angstroem and degrees)

        Definition                    Value    dE/dq     Step     New-Value
    ----------------------------------------------------------------------------
     1. B(O   2,S   1)                1.6186 -0.000336  0.0003    1.6189   
     2. B(O   3,S   1)                1.4791 -0.000088  0.0002    1.4793   
     3. B(O   4,S   1)                1.4385  0.000090  0.0000    1.4386   
     4. B(O   5,S   1)                1.4710 -0.000121  0.0003    1.4713   
     5. B(O   5,H   0)                1.7035 -0.000013 -0.0006    1.7029   
     6. B(H   6,O   2)                0.9618  0.000245 -0.0003    0.9616   
     7. B(N   7,H   0)                1.0471  0.000066  0.0000    1.0471   
     8. B(H   8,N   7)                1.0556  0.000053  0.0000    1.0556   
     9. B(H   8,O   3)                1.6470 -0.000049  0.0001    1.6471   
    10. B(C   9,N   7)                1.4682  0.000064 -0.0002    1.4680   
    11. B(H  10,C   9)                1.0883  0.000146 -0.0002    1.0881   
    12. B(H  11,C   9)                1.0882  0.000143 -0.0002    1.0880   
    13. B(H  12,C   9)                1.0870  0.000149 -0.0002    1.0868   
    14. B(C  13,N   7)                1.4694  0.000077 -0.0002    1.4692   
    15. B(H  14,C  13)                1.0882  0.000146 -0.0002    1.0881   
    16. B(H  15,C  13)                1.0873  0.000140 -0.0002    1.0872   
    17. B(H  16,C  13)                1.0881  0.000141 -0.0002    1.0880   
    18. A(O   5,H   0,N   7)          144.94 -0.000068    0.09    145.03   
    19. A(O   3,S   1,O   5)          110.56 -0.000071    0.01    110.57   
    20. A(O   2,S   1,O   5)          102.48  0.000115   -0.02    102.46   
    21. A(O   2,S   1,O   4)          106.26 -0.000023   -0.00    106.26   
    22. A(O   3,S   1,O   4)          114.59 -0.000034    0.03    114.62   
    23. A(O   4,S   1,O   5)          116.49 -0.000010    0.00    116.49   
    24. A(O   2,S   1,O   3)          104.91  0.000055   -0.03    104.87   
    25. A(S   1,O   2,H   6)          106.81  0.000184    0.01    106.82   
    26. A(S   1,O   3,H   8)          108.77  0.000049   -0.04    108.73   
    27. A(H   0,O   5,S   1)          109.76  0.000107   -0.07    109.70   
    28. A(C   9,N   7,C  13)          115.84 -0.000001    0.02    115.86   
    29. A(H   8,N   7,C  13)          110.53  0.000026   -0.01    110.52   
    30. A(H   8,N   7,C   9)          111.32 -0.000002    0.03    111.34   
    31. A(H   0,N   7,C   9)          111.40  0.000031   -0.00    111.40   
    32. A(H   0,N   7,C  13)          110.48 -0.000005    0.01    110.49   
    33. A(H   0,N   7,H   8)           95.45 -0.000058   -0.05     95.40   
    34. A(O   3,H   8,N   7)          149.69  0.000037    0.00    149.69   
    35. A(H  10,C   9,H  12)          109.65 -0.000048    0.00    109.65   
    36. A(N   7,C   9,H  12)          108.44  0.000074   -0.01    108.43   
    37. A(H  10,C   9,H  11)          109.57 -0.000045    0.01    109.57   
    38. A(N   7,C   9,H  11)          109.72  0.000027    0.00    109.72   
    39. A(N   7,C   9,H  10)          109.87  0.000038   -0.00    109.87   
    40. A(H  11,C   9,H  12)          109.57 -0.000045    0.00    109.58   
    41. A(H  15,C  13,H  16)          109.62 -0.000060    0.01    109.62   
    42. A(H  14,C  13,H  16)          109.63 -0.000057    0.01    109.64   
    43. A(N   7,C  13,H  16)          109.74  0.000057   -0.01    109.74   
    44. A(H  14,C  13,H  15)          109.64 -0.000062    0.01    109.65   
    45. A(N   7,C  13,H  15)          108.30  0.000080   -0.01    108.28   
    46. A(N   7,C  13,H  14)          109.88  0.000043   -0.00    109.88   
    47. D(H   6,O   2,S   1,O   5)   -147.54 -0.000033    0.41   -147.13   
    48. D(H   6,O   2,S   1,O   4)    -24.83  0.000001    0.40    -24.43   
    49. D(H   6,O   2,S   1,O   3)     96.92 -0.000021    0.42     97.34   
    50. D(H   8,O   3,S   1,O   5)     -9.25 -0.000029   -0.32     -9.57   
    51. D(H   8,O   3,S   1,O   2)    100.55  0.000100   -0.36    100.19   
    52. D(H   8,O   3,S   1,O   4)   -143.32  0.000091   -0.36   -143.68   
    53. D(S   1,O   5,H   0,N   7)     -2.49 -0.000048   -0.16     -2.65   
    54. D(H   0,O   5,S   1,O   4)    141.82 -0.000107    0.38    142.21   
    55. D(H   0,O   5,S   1,O   3)      8.71  0.000027    0.33      9.04   
    56. D(H   0,O   5,S   1,O   2)   -102.66 -0.000064    0.37   -102.29   
    57. D(C   9,N   7,H   0,O   5)   -118.33  0.000071   -0.06   -118.39   
    58. D(H   8,N   7,H   0,O   5)     -2.89  0.000051   -0.06     -2.95   
    59. D(C  13,N   7,H   0,O   5)    111.42  0.000052   -0.09    111.34   
    60. D(O   3,H   8,N   7,H   0)      1.40 -0.000068    0.07      1.47   
    61. D(N   7,H   8,O   3,S   1)      5.13  0.000075    0.13      5.26   
    62. D(O   3,H   8,N   7,C  13)   -112.87 -0.000043    0.09   -112.78   
    63. D(O   3,H   8,N   7,C   9)    116.91 -0.000062    0.05    116.97   
    64. D(H  12,C   9,N   7,C  13)   -179.87 -0.000004    0.01   -179.86   
    65. D(H  12,C   9,N   7,H   8)    -52.48  0.000030    0.04    -52.44   
    66. D(H  12,C   9,N   7,H   0)     52.73 -0.000024   -0.01     52.72   
    67. D(H  11,C   9,N   7,C  13)    -60.22  0.000002    0.01    -60.21   
    68. D(H  11,C   9,N   7,H   8)     67.16  0.000036    0.04     67.20   
    69. D(H  11,C   9,N   7,H   0)    172.38 -0.000018   -0.01    172.37   
    70. D(H  10,C   9,N   7,C  13)     60.29 -0.000013    0.02     60.32   
    71. D(H  10,C   9,N   7,H   8)   -172.32  0.000021    0.05   -172.27   
    72. D(H  10,C   9,N   7,H   0)    -67.10 -0.000032   -0.00    -67.10   
    73. D(H  15,C  13,N   7,H   0)    -51.86  0.000041   -0.04    -51.90   
    74. D(H  14,C  13,N   7,C   9)    -59.97  0.000001   -0.06    -60.03   
    75. D(H  14,C  13,N   7,H   8)    172.25 -0.000019   -0.11    172.15   
    76. D(H  15,C  13,N   7,H   8)     52.51 -0.000017   -0.11     52.40   
    77. D(H  14,C  13,N   7,H   0)     67.88  0.000039   -0.04     67.84   
    78. D(H  16,C  13,N   7,C   9)     60.66 -0.000006   -0.06     60.60   
    79. D(H  16,C  13,N   7,H   8)    -67.12 -0.000026   -0.10    -67.22   
    80. D(H  16,C  13,N   7,H   0)   -171.49  0.000032   -0.04   -171.53   
    81. D(H  15,C  13,N   7,C   9)   -179.71  0.000003   -0.07   -179.77   
    ----------------------------------------------------------------------------

         *************************************************************
         *                GEOMETRY OPTIMIZATION CYCLE   7            *
         *************************************************************
---------------------------------
CARTESIAN COORDINATES (ANGSTROEM)
---------------------------------
  H      1.208531   -0.079691    0.802180
  S     -1.264715   -0.140959    0.006904
  O     -1.812072    1.382600    0.015050
  O     -0.416865   -0.233413   -1.201758
  O     -2.428205   -0.986842   -0.011057
  O     -0.437966   -0.187729    1.223037
  H     -2.691314    1.364474   -0.373796
  N      1.889154   -0.019001    0.008791
  H      1.161745   -0.096353   -0.752198
  C      2.800509   -1.169822   -0.004339
  H      3.450923   -1.136455    0.867346
  H      3.403306   -1.150425   -0.909877
  H      2.205893   -2.079264    0.017912
  C      2.527275    1.304030   -0.021211
  H      3.171891    1.423755    0.847115
  H      1.746096    2.059911   -0.003641
  H      3.115585    1.407625   -0.930499

----------------------------
CARTESIAN COORDINATES (A.U.)
----------------------------
  NO LB      ZA    FRAG     MASS         X           Y           Z
   0 H     1.0000    0     1.008    2.283792   -0.150594    1.515901
   1 S    16.0000    0    32.060   -2.389965   -0.266374    0.013046
   2 O     8.0000    0    15.999   -3.424320    2.612736    0.028440
   3 O     8.0000    0    15.999   -0.787760   -0.441087   -2.270994
   4 O     8.0000    0    15.999   -4.588642   -1.864862   -0.020894
   5 O     8.0000    0    15.999   -0.827636   -0.354757    2.311205
   6 H     1.0000    0     1.008   -5.085847    2.578482   -0.706372
   7 N     7.0000    0    14.007    3.569983   -0.035906    0.016613
   8 H     1.0000    0     1.008    2.195379   -0.182081   -1.421447
   9 C     6.0000    0    12.011    5.292195   -2.210643   -0.008200
  10 H     1.0000    0     1.008    6.521299   -2.147588    1.639046
  11 H     1.0000    0     1.008    6.431315   -2.173988   -1.719418
  12 H     1.0000    0     1.008    4.168534   -3.929239    0.033848
  13 C     6.0000    0    12.011    4.775857    2.464259   -0.040084
  14 H     1.0000    0     1.008    5.994006    2.690507    1.600816
  15 H     1.0000    0     1.008    3.299643    3.892667   -0.006880
  16 H     1.0000    0     1.008    5.887603    2.660025   -1.758388

--------------------------------
INTERNAL COORDINATES (ANGSTROEM)
--------------------------------
 H      0   0   0     0.000000000000     0.00000000     0.00000000
 S      1   0   0     2.598685154907     0.00000000     0.00000000
 O      2   1   0     1.618919201293   107.34067119     0.00000000
 O      2   1   3     1.479277339842    72.90445921   100.68068175
 O      2   1   3     1.438592811730   141.94443586   208.99335200
 O      2   1   3     1.471285876446    38.09327840   271.83196083
 H      3   2   1     0.961559126854   106.82090029   173.70768952
 N      1   2   3     1.047089739977   112.83769794   266.52287958
 H      8   1   2     1.055562123884    95.39789846   355.52372358
 C      8   1   2     1.468036217006   111.39948297   240.07981568
 H     10   8   1     1.088111488759   109.86929606   292.89712030
 H     10   8   1     1.087997275646   109.71960410   172.36874276
 H     10   8   1     1.086806351133   108.43019619    52.72182177
 C      8   1   2     1.469186157823   110.48689685   109.80520431
 H     14   8   1     1.088051338204   109.88391282    67.84132720
 H     14   8   1     1.087154843338   108.28189917   308.09771766
 H     14   8   1     1.087954153954   109.73572828   188.47353123

---------------------------
INTERNAL COORDINATES (A.U.)
---------------------------
 H      0   0   0     0.000000000000     0.00000000     0.00000000
 S      1   0   0     4.910803251060     0.00000000     0.00000000
 O      2   1   0     3.059313923391   107.34067119     0.00000000
 O      2   1   3     2.795429048417    72.90445921   100.68068175
 O      2   1   3     2.718546432397   141.94443586   208.99335200
 O      2   1   3     2.780327371190    38.09327840   271.83196083
 H      3   2   1     1.817083411327   106.82090029   173.70768952
 N      1   2   3     1.978712846196   112.83769794   266.52287958
 H      8   1   2     1.994723331480    95.39789846   355.52372358
 C      8   1   2     2.774186404819   111.39948297   240.07981568
 H     10   8   1     2.056232716927   109.86929606   292.89712030
 H     10   8   1     2.056016885424   109.71960410   172.36874276
 H     10   8   1     2.053766364248   108.43019619    52.72182177
 C      8   1   2     2.776359478034   110.48689685   109.80520431
 H     14   8   1     2.056119048852   109.88391282    67.84132720
 H     14   8   1     2.054424919074   108.28189917   308.09771766
 H     14   8   1     2.055935397236   109.73572828   188.47353123


           ************************************************************
           *        Program running with 128 parallel MPI-processes   *
           *              working on a common directory               *
           ************************************************************
------------------------------------------------------------------------------
                   ___                                                        
                  /   \      - P O W E R E D   B Y -                         
                 /     \                                                     
                 |  |  |   _    _      __       _____    __    __             
                 |  |  |  | |  | |    /  \     |  _  \  |  |  /  |          
                  \  \/   | |  | |   /    \    | | | |  |  | /  /          
                 / \  \   | |__| |  /  /\  \   | |_| |  |  |/  /          
                |  |  |   |  __  | /  /__\  \  |    /   |      \           
                |  |  |   | |  | | |   __   |  |    \   |  |\   \          
                \     /   | |  | | |  |  |  |  | |\  \  |  | \   \       
                 \___/    |_|  |_| |__|  |__|  |_| \__\ |__|  \__/        
                                                                              
                      - O R C A' S   B I G   F R I E N D -                    
                                      &                                       
                       - I N T E G R A L  F E E D E R -                       
                                                                              
 v1 FN, 2020, v2 2021                                                         
------------------------------------------------------------------------------


Reading SHARK input file h2so4+DMA_noaug.SHARKINP.tmp ... ok
----------------------
SHARK INTEGRAL PACKAGE
----------------------

Number of atoms                             ...     17
Number of basis functions                   ...    437
Number of shells                            ...    193
Maximum angular momentum                    ...      3
Integral batch strategy                     ... SHARK/LIBINT Hybrid
RI-J (if used) integral strategy            ... SPLIT-RIJ (Revised 2003 algorithm where possible)
Printlevel                                  ...      1
Contraction scheme used                     ... PARTIAL GENERAL contraction
Coulomb Range Separation                    ... NOT USED
Exchange Range Separation                   ... Long Range
   Mu parameter                             ...  0.250000
   Scaling (regular/separated)              ...  0.195728  0.804272
Finite Nucleus Model                        ... NOT USED
Auxiliary Coulomb fitting basis             ... AVAILABLE
   # of basis functions in Aux-J            ...    493
   # of shells in Aux-J                     ...    167
   Maximum angular momentum in Aux-J        ...      4
Auxiliary J/K fitting basis                 ... NOT available
Auxiliary Correlation fitting basis         ... NOT available
Auxiliary 'external' fitting basis          ... NOT available
Integral threshold                          ...     1.000000e-12
Primitive cut-off                           ...     1.000000e-14
Primitive pair pre-selection threshold      ...     1.000000e-14

Calculating pre-screening integrals         ... done (  0.0 sec) Dimension = 193
Calculating pre-screening integrals (ORCA)  ... done (  0.1 sec) Dimension = 136
Organizing shell pair data                  ... done (  0.1 sec)
Shell pair information
Total number of shell pairs                 ...     18721
Shell pairs after pre-screening             ...     13607
Total number of primitive shell pairs       ...     25473
Primitive shell pairs kept                  ...     16803
          la=0 lb=0:   3914 shell pairs
          la=1 lb=0:   4065 shell pairs
          la=1 lb=1:   1035 shell pairs
          la=2 lb=0:   2037 shell pairs
          la=2 lb=1:   1028 shell pairs
          la=2 lb=2:    281 shell pairs
          la=3 lb=0:    711 shell pairs
          la=3 lb=1:    333 shell pairs
          la=3 lb=2:    171 shell pairs
          la=3 lb=3:     32 shell pairs

Calculating one electron integrals          ... done (  0.0 sec)
Calculating RI/J V-Matrix + Cholesky decomp.... done (  0.0 sec)
Calculating Nuclear repulsion               ... done (  0.0 sec) ENN=    553.859994075361 Eh

SHARK setup successfully completed in   0.5 seconds

Maximum memory used throughout the entire GTOINT-calculation: 58.2 MB


           ************************************************************
           *        Program running with 128 parallel MPI-processes   *
           *              working on a common directory               *
           ************************************************************

Diagonalization of the overlap matrix:
Smallest eigenvalue                        ... 1.022e-03
Time for diagonalization                   ...    0.028 sec
Threshold for overlap eigenvalues          ... 1.000e-08
Number of eigenvalues below threshold      ... 0
Time for construction of square roots      ...    0.029 sec
Total time needed                          ...    0.065 sec

-------------------
DFT GRID GENERATION
-------------------

General Integration Accuracy     IntAcc      ... 4.959
Radial Grid Type                 RadialGrid  ... OptM3 with GC (2021)
Angular Grid (max. ang.)         AngularGrid ... 6 (Lebedev-590)
Angular grid pruning method      GridPruning ... 4 (adaptive)
Weight generation scheme         WeightScheme... Becke
Basis function cutoff            BFCut       ... 1.0000e-12
Integration weight cutoff        WCut        ... 1.0000e-14
Angular grids for H and He will be reduced by one unit
Partially contracted basis set               ... off
Rotationally invariant grid construction     ... off

Total number of grid points                  ...   194990
Total number of batches                      ...     3057
Average number of points per batch           ...       63
Average number of grid points per atom       ...    11470
Time for grid setup =    2.095 sec

--------------------
COSX GRID GENERATION
--------------------

GRIDX 1
-------
General Integration Accuracy     IntAcc      ... 4.020
Radial Grid Type                 RadialGrid  ... OptM3 with GC (2021)
Angular Grid (max. ang.)         AngularGrid ... 2 (Lebedev-110)
Angular grid pruning method      GridPruning ... 4 (adaptive)
Weight generation scheme         WeightScheme... Becke
Basis function cutoff            BFCut       ... 1.0000e-12
Integration weight cutoff        WCut        ... 1.0000e-14
Angular grids for H and He will be reduced by one unit
Partially contracted basis set               ... on
Rotationally invariant grid construction     ... off

Total number of grid points                  ...    21511
Total number of batches                      ...      343
Average number of points per batch           ...       62
Average number of grid points per atom       ...     1265
UseSFitting                                  ... on

GRIDX 2
-------
General Integration Accuracy     IntAcc      ... 4.338
Radial Grid Type                 RadialGrid  ... OptM3 with GC (2021)
Angular Grid (max. ang.)         AngularGrid ... 3 (Lebedev-194)
Angular grid pruning method      GridPruning ... 4 (adaptive)
Weight generation scheme         WeightScheme... Becke
Basis function cutoff            BFCut       ... 1.0000e-12
Integration weight cutoff        WCut        ... 1.0000e-14
Angular grids for H and He will be reduced by one unit
Partially contracted basis set               ... on
Rotationally invariant grid construction     ... off

Total number of grid points                  ...    47733
Total number of batches                      ...      754
Average number of points per batch           ...       63
Average number of grid points per atom       ...     2808
UseSFitting                                  ... on

GRIDX 3
-------
General Integration Accuracy     IntAcc      ... 4.871
Radial Grid Type                 RadialGrid  ... OptM3 with GC (2021)
Angular Grid (max. ang.)         AngularGrid ... 4 (Lebedev-302)
Angular grid pruning method      GridPruning ... 4 (adaptive)
Weight generation scheme         WeightScheme... Becke
Basis function cutoff            BFCut       ... 1.0000e-12
Integration weight cutoff        WCut        ... 1.0000e-14
Angular grids for H and He will be reduced by one unit
Partially contracted basis set               ... on
Rotationally invariant grid construction     ... off

Total number of grid points                  ...    91363
Total number of batches                      ...     1436
Average number of points per batch           ...       63
Average number of grid points per atom       ...     5374
UseSFitting                                  ... on

Time for X-Grid setup             =    0.929 sec

 re-compute Schwartz prescreening matrix in partically contracted basis (1) ...done (   0.079 sec)
--------------
SCF ITERATIONS
--------------
ITER       Energy         Delta-E        Max-DP      RMS-DP      [F,P]     Damp
               ***  Starting incremental Fock matrix formation  ***
                      *** Initiating the SOSCF procedure ***
                      *** Re-Reading the Fockian *** 
                      *** Removing any level shift *** 
ITER      Energy       Delta-E        Grad      Rot      Max-DP    RMS-DP
  0   -835.52230807 -835.5223080750  0.000682  0.000682  0.000813  0.000016
               *** Restarting incremental Fock matrix formation ***
  1   -835.52235138  -0.0000433012  0.000260  0.000299  0.000538  0.000008
  2   -835.52235709  -0.0000057118  0.000087  0.000198  0.000235  0.000004
  3   -835.52235739  -0.0000002978  0.000075  0.000054  0.000072  0.000001
  4   -835.52235758  -0.0000001921  0.000016  0.000019  0.000032  0.000000
  5   -835.52235759  -0.0000000148  0.000005  0.000004  0.000013  0.000000
  6   -835.52235759  -0.0000000010  0.000004  0.000002  0.000005  0.000000
  7   -835.52235759  -0.0000000003  0.000001  0.000000  0.000001  0.000000
                  ***Gradient check signals convergence***
              ***Rediagonalizing the Fockian in SOSCF/NRSCF***

               *****************************************************
               *                     SUCCESS                       *
               *           SCF CONVERGED AFTER   8 CYCLES          *
               *****************************************************

Old exchange energy                            =    -23.562296154 Eh
New exchange energy                            =    -23.562301324 Eh
Exchange energy change after final integration =     -0.000005170 Eh
Total energy after final integration           =   -835.522362764 Eh
Final COS-X integration done in                =     0.983 sec
Total Energy       :         -835.52236276 Eh          -22735.71935 eV
  Last Energy change         ...   -4.4793e-11  Tolerance :   1.0000e-09
  Last MAX-Density change    ...    5.7732e-15  Tolerance :   1.0000e-08
             **** THE GBW FILE WAS UPDATED (h2so4+DMA_noaug.gbw) ****
             **** DENSITY h2so4+DMA_noaug.scfp WAS UPDATED ****
             **** ENERGY FILE WAS UPDATED (h2so4+DMA_noaug.en.tmp) ****
             **** THE GBW FILE WAS UPDATED (h2so4+DMA_noaug.gbw) ****
             **** DENSITY h2so4+DMA_noaug.scfp WAS UPDATED ****
Total SCF time: 0 days 0 hours 0 min 12 sec 

Maximum memory used throughout the entire SCF-calculation: 95.1 MB


-------------------------------------------------------------------------------
                          DFT DISPERSION CORRECTION                            
                                                                               
                              DFTD3 V3.1  Rev 1                                
                              USING zero damping                               
-------------------------------------------------------------------------------
-------------------------   ----------------
Dispersion correction           -0.005419670
-------------------------   ----------------


-------------------------   --------------------
FINAL SINGLE POINT ENERGY      -835.527782433221
-------------------------   --------------------


           ************************************************************
           *        Program running with 128 parallel MPI-processes   *
           *              working on a common directory               *
           ************************************************************
------------------------------------------------------------------------------
                         ORCA SCF GRADIENT CALCULATION
------------------------------------------------------------------------------

 ... reading COSX grid (gridx3)
Gradient of the Kohn-Sham DFT energy:
Kohn-Sham wavefunction type      ... RKS
Hartree-Fock exchange scaling    ...    0.196
Number of operators              ...    1
Number of atoms                  ...   17
Basis set dimensions             ...  370
Integral neglect threshold       ... 1.0e-12
Integral primitive cutoff        ... 1.0e-14
SHARK Integral package           ... ON

Nuc. rep. gradient       (SHARK) ... done (  0.0 sec)
HCore & Overlap gradient (SHARK) ... done (  0.0 sec)
RI-J gradient            (SHARK) ... done (  0.2 sec)
COSX-gradient                    ... done (  1.4 sec)
Exchange-correlation gradient    ... done
Dispersion correction            ... done

------------------
CARTESIAN GRADIENT
------------------

   1   H   :   -0.000167964    0.000262249   -0.000051301
   2   S   :   -0.000066111    0.000417851    0.000114444
   3   O   :    0.000001306   -0.000349382   -0.000003960
   4   O   :    0.000171979   -0.000130344   -0.000124486
   5   O   :   -0.000180327   -0.000131336    0.000025803
   6   O   :    0.000101796   -0.000046298    0.000060682
   7   H   :   -0.000024263    0.000119828    0.000024080
   8   N   :    0.000442864   -0.000360159   -0.000003755
   9   H   :   -0.000290706    0.000341019    0.000105594
  10   C   :   -0.000164144    0.000075878    0.000017199
  11   H   :    0.000017065   -0.000009889    0.000004626
  12   H   :    0.000007862   -0.000007649    0.000003362
  13   H   :    0.000011499   -0.000016051    0.000010492
  14   C   :   -0.000089320   -0.000126579   -0.000002894
  15   H   :    0.000013761    0.000042692   -0.000002220
  16   H   :    0.000009394    0.000042257    0.000011163
  17   H   :    0.000000774    0.000041222   -0.000003269

Difference to translation invariance:
           :   -0.0002045349    0.0001653092    0.0001855589

Difference to rotation invariance:
           :   -0.0000855400    0.0002458380    0.0002836963

Norm of the cartesian gradient     ...    0.0010768314
RMS gradient                       ...    0.0001507866
MAX gradient                       ...    0.0004428636

-------
TIMINGS
-------

Total SCF gradient time            ...        2.402 sec

One electron gradient       ....       0.018 sec  (  0.8%)
RI-J Coulomb gradient       ....       0.154 sec  (  6.4%)
COSX gradient               ....       1.375 sec  ( 57.3%)
XC gradient                 ....       0.315 sec  ( 13.1%)

Maximum memory used throughout the entire SCFGRAD-calculation: 66.6 MB
------------------------------------------------------------------------------
                         ORCA GEOMETRY RELAXATION STEP
------------------------------------------------------------------------------

Reading the OPT-File                    .... done
Getting information on internals        .... done
Copying old internal coords+grads       .... done
Making the new internal coordinates     .... (new redundants).... done
Validating the new internal coordinates .... (new redundants).... done
Calculating the B-matrix                .... done
Calculating the G,G- and P matrices     .... done
Transforming gradient to internals      .... done
Projecting the internal gradient        .... done
Number of atoms                         ....  17
Number of internal coordinates          ....  81
Current Energy                          ....  -835.527782433 Eh
Current gradient norm                   ....     0.001076831 Eh/bohr
Maximum allowed component of the step   ....  0.300
Current trust radius                    ....  0.300
Updating the Hessian (BFGS)             .... done
Forming the augmented Hessian           .... done
Diagonalizing the augmented Hessian     .... done
Last element of RFO vector              ....  0.999900842
Lowest eigenvalues of augmented Hessian:
 -0.000001946  0.003382788  0.011495234  0.015411040  0.015770522
Length of the computed step             ....  0.014083487
The final length of the internal step   ....  0.014083487
Converting the step to cartesian space:
 Initial RMS(Int)=    0.0015648318
Transforming coordinates:
 Iter   0:  RMS(Cart)=    0.0035113009 RMS(Int)=    0.0015647712
 Iter   1:  RMS(Cart)=    0.0000069295 RMS(Int)=    0.0000039572
 Iter   2:  RMS(Cart)=    0.0000000186 RMS(Int)=    0.0000000151
done
Storing new coordinates                 .... done

                                .--------------------.
          ----------------------|Geometry convergence|-------------------------
          Item                value                   Tolerance       Converged
          ---------------------------------------------------------------------
          Energy change       0.0000016507            0.0000002000      NO
          RMS gradient        0.0000585183            0.0000080000      NO
          MAX gradient        0.0002370229            0.0000300000      NO
          RMS step            0.0015648318            0.0001000000      NO
          MAX step            0.0046653035            0.0002000000      NO
          ........................................................
          Max(Bonds)      0.0008      Max(Angles)    0.05
          Max(Dihed)        0.27      Max(Improp)    0.00
          ---------------------------------------------------------------------

The optimization has not yet converged - more geometry cycles are needed


    ---------------------------------------------------------------------------
                         Redundant Internal Coordinates
                            (Angstroem and degrees)

        Definition                    Value    dE/dq     Step     New-Value
    ----------------------------------------------------------------------------
     1. B(O   2,S   1)                1.6189 -0.000237  0.0005    1.6194   
     2. B(O   3,S   1)                1.4793  0.000166  0.0000    1.4793   
     3. B(O   4,S   1)                1.4386  0.000220 -0.0001    1.4385   
     4. B(O   5,S   1)                1.4713  0.000099  0.0001    1.4714   
     5. B(O   5,H   0)                1.7029 -0.000004 -0.0001    1.7028   
     6. B(H   6,O   2)                0.9616  0.000008 -0.0001    0.9614   
     7. B(N   7,H   0)                1.0471  0.000036 -0.0001    1.0470   
     8. B(H   8,N   7)                1.0556  0.000075 -0.0002    1.0554   
     9. B(H   8,O   3)                1.6471 -0.000051  0.0008    1.6479   
    10. B(C   9,N   7)                1.4680 -0.000053  0.0000    1.4680   
    11. B(H  10,C   9)                1.0881  0.000015 -0.0001    1.0880   
    12. B(H  11,C   9)                1.0880  0.000014 -0.0001    1.0879   
    13. B(H  12,C   9)                1.0868  0.000008 -0.0001    1.0867   
    14. B(C  13,N   7)                1.4692 -0.000041 -0.0000    1.4692   
    15. B(H  14,C  13)                1.0881  0.000016 -0.0001    1.0879   
    16. B(H  15,C  13)                1.0872  0.000008 -0.0001    1.0871   
    17. B(H  16,C  13)                1.0880  0.000013 -0.0001    1.0878   
    18. A(O   5,H   0,N   7)          145.03  0.000018    0.03    145.06   
    19. A(O   3,S   1,O   5)          110.57 -0.000060    0.02    110.58   
    20. A(O   2,S   1,O   5)          102.46  0.000014   -0.01    102.45   
    21. A(O   2,S   1,O   4)          106.26 -0.000012   -0.00    106.26   
    22. A(O   3,S   1,O   4)          114.62  0.000015    0.01    114.63   
    23. A(O   4,S   1,O   5)          116.49  0.000021    0.00    116.49   
    24. A(O   2,S   1,O   3)          104.88  0.000026   -0.02    104.85   
    25. A(S   1,O   2,H   6)          106.82  0.000198   -0.03    106.79   
    26. A(S   1,O   3,H   8)          108.73 -0.000025   -0.02    108.71   
    27. A(H   0,O   5,S   1)          109.70  0.000038   -0.04    109.66   
    28. A(C   9,N   7,C  13)          115.86  0.000001    0.00    115.86   
    29. A(H   8,N   7,C  13)          110.52  0.000012   -0.01    110.51   
    30. A(H   8,N   7,C   9)          111.34  0.000017    0.00    111.34   
    31. A(H   0,N   7,C   9)          111.40  0.000033   -0.02    111.38   
    32. A(H   0,N   7,C  13)          110.49 -0.000006    0.01    110.49   
    33. A(H   0,N   7,H   8)           95.40 -0.000067    0.02     95.42   
    34. A(O   3,H   8,N   7)          149.69  0.000101   -0.05    149.64   
    35. A(H  10,C   9,H  12)          109.65 -0.000031    0.01    109.66   
    36. A(N   7,C   9,H  12)          108.43  0.000042   -0.02    108.41   
    37. A(H  10,C   9,H  11)          109.57 -0.000031    0.01    109.59   
    38. A(N   7,C   9,H  11)          109.72  0.000017   -0.00    109.72   
    39. A(N   7,C   9,H  10)          109.87  0.000030   -0.01    109.86   
    40. A(H  11,C   9,H  12)          109.58 -0.000027    0.01    109.59   
    41. A(H  15,C  13,H  16)          109.62 -0.000035    0.01    109.64   
    42. A(H  14,C  13,H  16)          109.64 -0.000038    0.01    109.66   
    43. A(N   7,C  13,H  16)          109.74  0.000038   -0.01    109.72   
    44. A(H  14,C  13,H  15)          109.65 -0.000038    0.01    109.67   
    45. A(N   7,C  13,H  15)          108.28  0.000041   -0.02    108.27   
    46. A(N   7,C  13,H  14)          109.88  0.000033   -0.01    109.88   
    47. D(H   6,O   2,S   1,O   5)   -147.13 -0.000031    0.26   -146.87   
    48. D(H   6,O   2,S   1,O   4)    -24.43 -0.000006    0.26    -24.17   
    49. D(H   6,O   2,S   1,O   3)     97.34  0.000019    0.26     97.60   
    50. D(H   8,O   3,S   1,O   5)     -9.57  0.000021   -0.22     -9.79   
    51. D(H   8,O   3,S   1,O   2)    100.19  0.000025   -0.24     99.95   
    52. D(H   8,O   3,S   1,O   4)   -143.68  0.000034   -0.25   -143.93   
    53. D(S   1,O   5,H   0,N   7)     -2.65 -0.000027   -0.10     -2.75   
    54. D(H   0,O   5,S   1,O   4)    142.21 -0.000038    0.27    142.47   
    55. D(H   0,O   5,S   1,O   3)      9.04 -0.000020    0.23      9.26   
    56. D(H   0,O   5,S   1,O   2)   -102.29 -0.000034    0.25   -102.04   
    57. D(C   9,N   7,H   0,O   5)   -118.39  0.000060   -0.06   -118.45   
    58. D(H   8,N   7,H   0,O   5)     -2.95  0.000057   -0.06     -3.00   
    59. D(C  13,N   7,H   0,O   5)    111.34  0.000037   -0.06    111.28   
    60. D(O   3,H   8,N   7,H   0)      1.47 -0.000075    0.08      1.56   
    61. D(N   7,H   8,O   3,S   1)      5.26  0.000050    0.06      5.32   
    62. D(O   3,H   8,N   7,C  13)   -112.78 -0.000041    0.07   -112.71   
    63. D(O   3,H   8,N   7,C   9)    116.97 -0.000066    0.07    117.04   
    64. D(H  12,C   9,N   7,C  13)   -179.86 -0.000001    0.00   -179.86   
    65. D(H  12,C   9,N   7,H   8)    -52.44  0.000031   -0.01    -52.45   
    66. D(H  12,C   9,N   7,H   0)     52.72 -0.000024    0.01     52.73   
    67. D(H  11,C   9,N   7,C  13)    -60.21  0.000001    0.00    -60.21   
    68. D(H  11,C   9,N   7,H   8)     67.20  0.000034   -0.01     67.20   
    69. D(H  11,C   9,N   7,H   0)    172.37 -0.000021    0.01    172.37   
    70. D(H  10,C   9,N   7,C  13)     60.32 -0.000007    0.01     60.33   
    71. D(H  10,C   9,N   7,H   8)   -172.27  0.000025    0.00   -172.27   
    72. D(H  10,C   9,N   7,H   0)    -67.10 -0.000029    0.02    -67.09   
    73. D(H  15,C  13,N   7,H   0)    -51.90  0.000045   -0.07    -51.97   
    74. D(H  14,C  13,N   7,C   9)    -60.03  0.000001   -0.05    -60.08   
    75. D(H  14,C  13,N   7,H   8)    172.15 -0.000034   -0.04    172.10   
    76. D(H  15,C  13,N   7,H   8)     52.40 -0.000031   -0.05     52.36   
    77. D(H  14,C  13,N   7,H   0)     67.84  0.000043   -0.07     67.77   
    78. D(H  16,C  13,N   7,C   9)     60.60 -0.000001   -0.05     60.56   
    79. D(H  16,C  13,N   7,H   8)    -67.22 -0.000036   -0.04    -67.26   
    80. D(H  16,C  13,N   7,H   0)   -171.53  0.000041   -0.06   -171.59   
    81. D(H  15,C  13,N   7,C   9)   -179.77  0.000003   -0.05   -179.83   
    ----------------------------------------------------------------------------

         *************************************************************
         *                GEOMETRY OPTIMIZATION CYCLE   8            *
         *************************************************************
---------------------------------
CARTESIAN COORDINATES (ANGSTROEM)
---------------------------------
  H      1.208046   -0.081573    0.801493
  S     -1.264672   -0.141706    0.006462
  O     -1.806826    1.384229    0.014688
  O     -0.417290   -0.236528   -1.202345
  O     -2.431114   -0.983380   -0.011444
  O     -0.438177   -0.191144    1.222779
  H     -2.687630    1.368074   -0.370392
  N      1.888797   -0.019845    0.008370
  H      1.162123   -0.098247   -0.752975
  C      2.801783   -1.169382   -0.004013
  H      3.451384   -1.134887    0.868087
  H      3.404981   -1.149271   -0.909128
  H      2.208223   -2.079390    0.018036
  C      2.525052    1.304086   -0.021553
  H      3.168233    1.425078    0.847510
  H      1.742617    2.058556   -0.005486
  H      3.114240    1.407772   -0.930129

----------------------------
CARTESIAN COORDINATES (A.U.)
----------------------------
  NO LB      ZA    FRAG     MASS         X           Y           Z
   0 H     1.0000    0     1.008    2.282876   -0.154151    1.514602
   1 S    16.0000    0    32.060   -2.389883   -0.267786    0.012211
   2 O     8.0000    0    15.999   -3.414407    2.615814    0.027757
   3 O     8.0000    0    15.999   -0.788564   -0.446973   -2.272102
   4 O     8.0000    0    15.999   -4.594139   -1.858320   -0.021627
   5 O     8.0000    0    15.999   -0.828035   -0.361209    2.310717
   6 H     1.0000    0     1.008   -5.078884    2.585285   -0.699939
   7 N     7.0000    0    14.007    3.569310   -0.037501    0.015818
   8 H     1.0000    0     1.008    2.196095   -0.185661   -1.422917
   9 C     6.0000    0    12.011    5.294603   -2.209811   -0.007583
  10 H     1.0000    0     1.008    6.522170   -2.144626    1.640446
  11 H     1.0000    0     1.008    6.434481   -2.171808   -1.718003
  12 H     1.0000    0     1.008    4.172936   -3.929478    0.034083
  13 C     6.0000    0    12.011    4.771656    2.464365   -0.040729
  14 H     1.0000    0     1.008    5.987093    2.693006    1.601563
  15 H     1.0000    0     1.008    3.293069    3.890106   -0.010368
  16 H     1.0000    0     1.008    5.885061    2.660303   -1.757689

--------------------------------
INTERNAL COORDINATES (ANGSTROEM)
--------------------------------
 H      0   0   0     0.000000000000     0.00000000     0.00000000
 S      1   0   0     2.598080682065     0.00000000     0.00000000
 O      2   1   0     1.619406639626   107.17361006     0.00000000
 O      2   1   3     1.479276925388    72.92315480   100.70344078
 O      2   1   3     1.438514173687   142.10066073   209.07760984
 O      2   1   3     1.471381947065    38.11325873   271.63254566
 H      3   2   1     0.961437218641   106.78853028   173.94759811
 N      1   2   3     1.047031927382   112.85285056   266.66013241
 H      8   1   2     1.055390749382    95.41688723   355.40674979
 C      8   1   2     1.468036916754   111.38134016   239.95627602
 H     10   8   1     1.087992738971   109.86050043   292.91327614
 H     10   8   1     1.087880725282   109.71689701   172.37460348
 H     10   8   1     1.086699320770   108.41297984    52.73016503
 C      8   1   2     1.469185849894   110.49480032   109.68909117
 H     14   8   1     1.087930387058   109.87533943    67.77487821
 H     14   8   1     1.087054109871   108.26542448   308.02903829
 H     14   8   1     1.087843986566   109.72183780   188.41026561

---------------------------
INTERNAL COORDINATES (A.U.)
---------------------------
 H      0   0   0     0.000000000000     0.00000000     0.00000000
 S      1   0   0     4.909660962934     0.00000000     0.00000000
 O      2   1   0     3.060235048347   107.17361006     0.00000000
 O      2   1   3     2.795428265212    72.92315480   100.70344078
 O      2   1   3     2.718397828033   142.10066073   209.07760984
 O      2   1   3     2.780508918348    38.11325873   271.63254566
 H      3   2   1     1.816853038190   106.78853028   173.94759811
 N      1   2   3     1.978603596224   112.85285056   266.66013241
 H      8   1   2     1.994399480606    95.41688723   355.40674979
 C      8   1   2     2.774187727152   111.38134016   239.95627602
 H     10   8   1     2.056008312351   109.86050043   292.91327614
 H     10   8   1     2.055796637155   109.71689701   172.37460348
 H     10   8   1     2.053564106174   108.41297984    52.73016503
 C      8   1   2     2.776358896132   110.49480032   109.68909117
 H     14   8   1     2.055890484311   109.87533943    67.77487821
 H     14   8   1     2.054234560409   108.26542448   308.02903829
 H     14   8   1     2.055727211043   109.72183780   188.41026561


           ************************************************************
           *        Program running with 128 parallel MPI-processes   *
           *              working on a common directory               *
           ************************************************************
------------------------------------------------------------------------------
                   ___                                                        
                  /   \      - P O W E R E D   B Y -                         
                 /     \                                                     
                 |  |  |   _    _      __       _____    __    __             
                 |  |  |  | |  | |    /  \     |  _  \  |  |  /  |          
                  \  \/   | |  | |   /    \    | | | |  |  | /  /          
                 / \  \   | |__| |  /  /\  \   | |_| |  |  |/  /          
                |  |  |   |  __  | /  /__\  \  |    /   |      \           
                |  |  |   | |  | | |   __   |  |    \   |  |\   \          
                \     /   | |  | | |  |  |  |  | |\  \  |  | \   \       
                 \___/    |_|  |_| |__|  |__|  |_| \__\ |__|  \__/        
                                                                              
                      - O R C A' S   B I G   F R I E N D -                    
                                      &                                       
                       - I N T E G R A L  F E E D E R -                       
                                                                              
 v1 FN, 2020, v2 2021                                                         
------------------------------------------------------------------------------


Reading SHARK input file h2so4+DMA_noaug.SHARKINP.tmp ... ok
----------------------
SHARK INTEGRAL PACKAGE
----------------------

Number of atoms                             ...     17
Number of basis functions                   ...    437
Number of shells                            ...    193
Maximum angular momentum                    ...      3
Integral batch strategy                     ... SHARK/LIBINT Hybrid
RI-J (if used) integral strategy            ... SPLIT-RIJ (Revised 2003 algorithm where possible)
Printlevel                                  ...      1
Contraction scheme used                     ... PARTIAL GENERAL contraction
Coulomb Range Separation                    ... NOT USED
Exchange Range Separation                   ... Long Range
   Mu parameter                             ...  0.250000
   Scaling (regular/separated)              ...  0.195728  0.804272
Finite Nucleus Model                        ... NOT USED
Auxiliary Coulomb fitting basis             ... AVAILABLE
   # of basis functions in Aux-J            ...    493
   # of shells in Aux-J                     ...    167
   Maximum angular momentum in Aux-J        ...      4
Auxiliary J/K fitting basis                 ... NOT available
Auxiliary Correlation fitting basis         ... NOT available
Auxiliary 'external' fitting basis          ... NOT available
Integral threshold                          ...     1.000000e-12
Primitive cut-off                           ...     1.000000e-14
Primitive pair pre-selection threshold      ...     1.000000e-14

Calculating pre-screening integrals         ... done (  0.0 sec) Dimension = 193
Calculating pre-screening integrals (ORCA)  ... done (  0.1 sec) Dimension = 136
Organizing shell pair data                  ... done (  0.1 sec)
Shell pair information
Total number of shell pairs                 ...     18721
Shell pairs after pre-screening             ...     13606
Total number of primitive shell pairs       ...     25473
Primitive shell pairs kept                  ...     16802
          la=0 lb=0:   3914 shell pairs
          la=1 lb=0:   4065 shell pairs
          la=1 lb=1:   1035 shell pairs
          la=2 lb=0:   2037 shell pairs
          la=2 lb=1:   1028 shell pairs
          la=2 lb=2:    281 shell pairs
          la=3 lb=0:    710 shell pairs
          la=3 lb=1:    333 shell pairs
          la=3 lb=2:    171 shell pairs
          la=3 lb=3:     32 shell pairs

Calculating one electron integrals          ... done (  0.0 sec)
Calculating RI/J V-Matrix + Cholesky decomp.... done (  0.0 sec)
Calculating Nuclear repulsion               ... done (  0.0 sec) ENN=    553.873775550040 Eh

SHARK setup successfully completed in   0.5 seconds

Maximum memory used throughout the entire GTOINT-calculation: 58.2 MB


           ************************************************************
           *        Program running with 128 parallel MPI-processes   *
           *              working on a common directory               *
           ************************************************************

Diagonalization of the overlap matrix:
Smallest eigenvalue                        ... 1.021e-03
Time for diagonalization                   ...    0.029 sec
Threshold for overlap eigenvalues          ... 1.000e-08
Number of eigenvalues below threshold      ... 0
Time for construction of square roots      ...    0.030 sec
Total time needed                          ...    0.068 sec

-------------------
DFT GRID GENERATION
-------------------

General Integration Accuracy     IntAcc      ... 4.959
Radial Grid Type                 RadialGrid  ... OptM3 with GC (2021)
Angular Grid (max. ang.)         AngularGrid ... 6 (Lebedev-590)
Angular grid pruning method      GridPruning ... 4 (adaptive)
Weight generation scheme         WeightScheme... Becke
Basis function cutoff            BFCut       ... 1.0000e-12
Integration weight cutoff        WCut        ... 1.0000e-14
Angular grids for H and He will be reduced by one unit
Partially contracted basis set               ... off
Rotationally invariant grid construction     ... off

Total number of grid points                  ...   194987
Total number of batches                      ...     3057
Average number of points per batch           ...       63
Average number of grid points per atom       ...    11470
Time for grid setup =    2.091 sec

--------------------
COSX GRID GENERATION
--------------------

GRIDX 1
-------
General Integration Accuracy     IntAcc      ... 4.020
Radial Grid Type                 RadialGrid  ... OptM3 with GC (2021)
Angular Grid (max. ang.)         AngularGrid ... 2 (Lebedev-110)
Angular grid pruning method      GridPruning ... 4 (adaptive)
Weight generation scheme         WeightScheme... Becke
Basis function cutoff            BFCut       ... 1.0000e-12
Integration weight cutoff        WCut        ... 1.0000e-14
Angular grids for H and He will be reduced by one unit
Partially contracted basis set               ... on
Rotationally invariant grid construction     ... off

Total number of grid points                  ...    21507
Total number of batches                      ...      342
Average number of points per batch           ...       62
Average number of grid points per atom       ...     1265
UseSFitting                                  ... on

GRIDX 2
-------
General Integration Accuracy     IntAcc      ... 4.338
Radial Grid Type                 RadialGrid  ... OptM3 with GC (2021)
Angular Grid (max. ang.)         AngularGrid ... 3 (Lebedev-194)
Angular grid pruning method      GridPruning ... 4 (adaptive)
Weight generation scheme         WeightScheme... Becke
Basis function cutoff            BFCut       ... 1.0000e-12
Integration weight cutoff        WCut        ... 1.0000e-14
Angular grids for H and He will be reduced by one unit
Partially contracted basis set               ... on
Rotationally invariant grid construction     ... off

Total number of grid points                  ...    47731
Total number of batches                      ...      754
Average number of points per batch           ...       63
Average number of grid points per atom       ...     2808
UseSFitting                                  ... on

GRIDX 3
-------
General Integration Accuracy     IntAcc      ... 4.871
Radial Grid Type                 RadialGrid  ... OptM3 with GC (2021)
Angular Grid (max. ang.)         AngularGrid ... 4 (Lebedev-302)
Angular grid pruning method      GridPruning ... 4 (adaptive)
Weight generation scheme         WeightScheme... Becke
Basis function cutoff            BFCut       ... 1.0000e-12
Integration weight cutoff        WCut        ... 1.0000e-14
Angular grids for H and He will be reduced by one unit
Partially contracted basis set               ... on
Rotationally invariant grid construction     ... off

Total number of grid points                  ...    91363
Total number of batches                      ...     1436
Average number of points per batch           ...       63
Average number of grid points per atom       ...     5374
UseSFitting                                  ... on

Time for X-Grid setup             =    0.931 sec

 re-compute Schwartz prescreening matrix in partically contracted basis (1) ...done (   0.081 sec)
--------------
SCF ITERATIONS
--------------
ITER       Energy         Delta-E        Max-DP      RMS-DP      [F,P]     Damp
               ***  Starting incremental Fock matrix formation  ***
                      *** Initiating the SOSCF procedure ***
                      *** Re-Reading the Fockian *** 
                      *** Removing any level shift *** 
ITER      Energy       Delta-E        Grad      Rot      Max-DP    RMS-DP
  0   -835.52233057 -835.5223305672  0.000494  0.000494  0.000533  0.000011
               *** Restarting incremental Fock matrix formation ***
  1   -835.52235101  -0.0000204432  0.000188  0.000212  0.000344  0.000005
  2   -835.52235372  -0.0000027080  0.000068  0.000155  0.000157  0.000003
  3   -835.52235382  -0.0000001048  0.000064  0.000050  0.000060  0.000001
  4   -835.52235397  -0.0000001503  0.000008  0.000010  0.000013  0.000000
  5   -835.52235398  -0.0000000026  0.000004  0.000003  0.000007  0.000000
                 **** Energy Check signals convergence ****
              ***Rediagonalizing the Fockian in SOSCF/NRSCF***

               *****************************************************
               *                     SUCCESS                       *
               *           SCF CONVERGED AFTER   6 CYCLES          *
               *****************************************************

Old exchange energy                            =    -23.562319702 Eh
New exchange energy                            =    -23.562325151 Eh
Exchange energy change after final integration =     -0.000005449 Eh
Total energy after final integration           =   -835.522359426 Eh
Final COS-X integration done in                =     1.040 sec
Total Energy       :         -835.52235943 Eh          -22735.71926 eV
  Last Energy change         ...   -9.6281e-10  Tolerance :   1.0000e-09
  Last MAX-Density change    ...    4.8850e-15  Tolerance :   1.0000e-08
             **** THE GBW FILE WAS UPDATED (h2so4+DMA_noaug.gbw) ****
             **** DENSITY h2so4+DMA_noaug.scfp WAS UPDATED ****
             **** ENERGY FILE WAS UPDATED (h2so4+DMA_noaug.en.tmp) ****
             **** THE GBW FILE WAS UPDATED (h2so4+DMA_noaug.gbw) ****
             **** DENSITY h2so4+DMA_noaug.scfp WAS UPDATED ****
Total SCF time: 0 days 0 hours 0 min 10 sec 

Maximum memory used throughout the entire SCF-calculation: 95.1 MB


-------------------------------------------------------------------------------
                          DFT DISPERSION CORRECTION                            
                                                                               
                              DFTD3 V3.1  Rev 1                                
                              USING zero damping                               
-------------------------------------------------------------------------------
-------------------------   ----------------
Dispersion correction           -0.005422115
-------------------------   ----------------


-------------------------   --------------------
FINAL SINGLE POINT ENERGY      -835.527781541078
-------------------------   --------------------


           ************************************************************
           *        Program running with 128 parallel MPI-processes   *
           *              working on a common directory               *
           ************************************************************
------------------------------------------------------------------------------
                         ORCA SCF GRADIENT CALCULATION
------------------------------------------------------------------------------

 ... reading COSX grid (gridx3)
Gradient of the Kohn-Sham DFT energy:
Kohn-Sham wavefunction type      ... RKS
Hartree-Fock exchange scaling    ...    0.196
Number of operators              ...    1
Number of atoms                  ...   17
Basis set dimensions             ...  370
Integral neglect threshold       ... 1.0e-12
Integral primitive cutoff        ... 1.0e-14
SHARK Integral package           ... ON

Nuc. rep. gradient       (SHARK) ... done (  0.0 sec)
HCore & Overlap gradient (SHARK) ... done (  0.0 sec)
RI-J gradient            (SHARK) ... done (  0.2 sec)
COSX-gradient                    ... done (  1.5 sec)
Exchange-correlation gradient    ... done
Dispersion correction            ... done

------------------
CARTESIAN GRADIENT
------------------

   1   H   :   -0.000114170    0.000228509   -0.000085933
   2   S   :   -0.000150800    0.000125642    0.000091055
   3   O   :   -0.000097540   -0.000137101   -0.000034850
   4   O   :    0.000188423   -0.000114032   -0.000224249
   5   O   :   -0.000141023   -0.000064003    0.000022536
   6   O   :    0.000102353    0.000005826    0.000166294
   7   H   :    0.000088920    0.000083625    0.000080573
   8   N   :    0.000372822   -0.000317486    0.000011554
   9   H   :   -0.000254537    0.000347045    0.000118345
  10   C   :   -0.000083068    0.000012530    0.000024010
  11   H   :   -0.000041389    0.000001044   -0.000045081
  12   H   :   -0.000045966    0.000002503    0.000056536
  13   H   :    0.000023772    0.000063596    0.000008423
  14   C   :   -0.000018140   -0.000033892   -0.000002691
  15   H   :   -0.000036710    0.000012369   -0.000052676
  16   H   :    0.000035982   -0.000032074    0.000004428
  17   H   :   -0.000045632    0.000007791    0.000047084

Difference to translation invariance:
           :   -0.0002167027    0.0001918926    0.0001853568

Difference to rotation invariance:
           :   -0.0001040932    0.0002458969    0.0001194324

Norm of the cartesian gradient     ...    0.0008971181
RMS gradient                       ...    0.0001256217
MAX gradient                       ...    0.0003728215

-------
TIMINGS
-------

Total SCF gradient time            ...        2.477 sec

One electron gradient       ....       0.020 sec  (  0.8%)
RI-J Coulomb gradient       ....       0.154 sec  (  6.2%)
COSX gradient               ....       1.451 sec  ( 58.6%)
XC gradient                 ....       0.316 sec  ( 12.8%)

Maximum memory used throughout the entire SCFGRAD-calculation: 66.4 MB
------------------------------------------------------------------------------
                         ORCA GEOMETRY RELAXATION STEP
------------------------------------------------------------------------------

Reading the OPT-File                    .... done
Getting information on internals        .... done
Copying old internal coords+grads       .... done
Making the new internal coordinates     .... (new redundants).... done
Validating the new internal coordinates .... (new redundants).... done
Calculating the B-matrix                .... done
Calculating the G,G- and P matrices     .... done
Transforming gradient to internals      .... done
Projecting the internal gradient        .... done
Number of atoms                         ....  17
Number of internal coordinates          ....  81
Current Energy                          ....  -835.527781541 Eh
Current gradient norm                   ....     0.000897118 Eh/bohr
Maximum allowed component of the step   ....  0.300
Current trust radius                    ....  0.300
Updating the Hessian (BFGS)             .... done
Forming the augmented Hessian           .... done
Diagonalizing the augmented Hessian     .... done
Last element of RFO vector              ....  0.999928126
Lowest eigenvalues of augmented Hessian:
 -0.000001617  0.003117703  0.011148998  0.015349579  0.015768621
Length of the computed step             ....  0.011990150
The final length of the internal step   ....  0.011990150
Converting the step to cartesian space:
 Initial RMS(Int)=    0.0013322389
Transforming coordinates:
 Iter   0:  RMS(Cart)=    0.0029900236 RMS(Int)=    0.0013320919
 Iter   1:  RMS(Cart)=    0.0000048997 RMS(Int)=    0.0000026040
 Iter   2:  RMS(Cart)=    0.0000000076 RMS(Int)=    0.0000000063
done
Storing new coordinates                 .... done

                                .--------------------.
          ----------------------|Geometry convergence|-------------------------
          Item                value                   Tolerance       Converged
          ---------------------------------------------------------------------
          Energy change       0.0000008921            0.0000002000      NO
          RMS gradient        0.0000555520            0.0000080000      NO
          MAX gradient        0.0002429962            0.0000300000      NO
          RMS step            0.0013322389            0.0001000000      NO
          MAX step            0.0039265192            0.0002000000      NO
          ........................................................
          Max(Bonds)      0.0013      Max(Angles)    0.10
          Max(Dihed)        0.22      Max(Improp)    0.00
          ---------------------------------------------------------------------

The optimization has not yet converged - more geometry cycles are needed


    ---------------------------------------------------------------------------
                         Redundant Internal Coordinates
                            (Angstroem and degrees)

        Definition                    Value    dE/dq     Step     New-Value
    ----------------------------------------------------------------------------
     1. B(O   2,S   1)                1.6194 -0.000086  0.0005    1.6199   
     2. B(O   3,S   1)                1.4793  0.000243 -0.0002    1.4791   
     3. B(O   4,S   1)                1.4385  0.000150 -0.0001    1.4384   
     4. B(O   5,S   1)                1.4714  0.000168 -0.0000    1.4714   
     5. B(O   5,H   0)                1.7028  0.000007  0.0001    1.7029   
     6. B(H   6,O   2)                0.9614 -0.000117  0.0000    0.9614   
     7. B(N   7,H   0)                1.0470 -0.000002 -0.0001    1.0470   
     8. B(H   8,N   7)                1.0554  0.000058 -0.0003    1.0551   
     9. B(H   8,O   3)                1.6479 -0.000039  0.0013    1.6493   
    10. B(C   9,N   7)                1.4680 -0.000091  0.0001    1.4682   
    11. B(H  10,C   9)                1.0880 -0.000058 -0.0000    1.0880   
    12. B(H  11,C   9)                1.0879 -0.000058 -0.0000    1.0879   
    13. B(H  12,C   9)                1.0867 -0.000067 -0.0000    1.0867   
    14. B(C  13,N   7)                1.4692 -0.000082  0.0001    1.4693   
    15. B(H  14,C  13)                1.0879 -0.000058 -0.0000    1.0879   
    16. B(H  15,C  13)                1.0871 -0.000062 -0.0000    1.0870   
    17. B(H  16,C  13)                1.0878 -0.000058 -0.0000    1.0878   
    18. A(O   5,H   0,N   7)          145.06  0.000045    0.01    145.07   
    19. A(O   3,S   1,O   5)          110.58 -0.000022    0.02    110.60   
    20. A(O   2,S   1,O   5)          102.45 -0.000055   -0.00    102.44   
    21. A(O   2,S   1,O   4)          106.26  0.000007   -0.01    106.25   
    22. A(O   3,S   1,O   4)          114.63  0.000022    0.01    114.64   
    23. A(O   4,S   1,O   5)          116.49  0.000036   -0.01    116.49   
    24. A(O   2,S   1,O   3)          104.85 -0.000001   -0.02    104.84   
    25. A(S   1,O   2,H   6)          106.79  0.000120   -0.05    106.74   
    26. A(S   1,O   3,H   8)          108.71 -0.000072   -0.00    108.71   
    27. A(H   0,O   5,S   1)          109.66 -0.000010   -0.02    109.63   
    28. A(C   9,N   7,C  13)          115.86 -0.000001   -0.01    115.85   
    29. A(H   8,N   7,C  13)          110.51  0.000001   -0.01    110.50   
    30. A(H   8,N   7,C   9)          111.34  0.000020   -0.01    111.33   
    31. A(H   0,N   7,C   9)          111.38  0.000021   -0.03    111.35   
    32. A(H   0,N   7,C  13)          110.49 -0.000001    0.01    110.50   
    33. A(H   0,N   7,H   8)           95.42 -0.000049    0.06     95.48   
    34. A(O   3,H   8,N   7)          149.64  0.000116   -0.10    149.54   
    35. A(H  10,C   9,H  12)          109.66 -0.000006    0.01    109.66   
    36. A(N   7,C   9,H  12)          108.41  0.000004   -0.02    108.40   
    37. A(H  10,C   9,H  11)          109.59 -0.000008    0.01    109.60   
    38. A(N   7,C   9,H  11)          109.72  0.000002   -0.00    109.71   
    39. A(N   7,C   9,H  10)          109.86  0.000012   -0.01    109.85   
    40. A(H  11,C   9,H  12)          109.59 -0.000004    0.01    109.59   
    41. A(H  15,C  13,H  16)          109.64 -0.000004    0.01    109.65   
    42. A(H  14,C  13,H  16)          109.66 -0.000009    0.01    109.67   
    43. A(N   7,C  13,H  16)          109.72  0.000010   -0.01    109.71   
    44. A(H  14,C  13,H  15)          109.67 -0.000006    0.01    109.68   
    45. A(N   7,C  13,H  15)          108.27 -0.000003   -0.01    108.25   
    46. A(N   7,C  13,H  14)          109.88  0.000013   -0.01    109.86   
    47. D(H   6,O   2,S   1,O   5)   -146.87 -0.000019    0.18   -146.69   
    48. D(H   6,O   2,S   1,O   4)    -24.17 -0.000002    0.17    -24.00   
    49. D(H   6,O   2,S   1,O   3)     97.60  0.000027    0.17     97.77   
    50. D(H   8,O   3,S   1,O   5)     -9.79  0.000048   -0.19     -9.98   
    51. D(H   8,O   3,S   1,O   2)     99.95 -0.000025   -0.19     99.76   
    52. D(H   8,O   3,S   1,O   4)   -143.93 -0.000005   -0.21   -144.14   
    53. D(S   1,O   5,H   0,N   7)     -2.75 -0.000010   -0.08     -2.83   
    54. D(H   0,O   5,S   1,O   4)    142.47  0.000000    0.22    142.70   
    55. D(H   0,O   5,S   1,O   3)      9.26 -0.000046    0.20      9.47   
    56. D(H   0,O   5,S   1,O   2)   -102.04 -0.000010    0.21   -101.82   
    57. D(C   9,N   7,H   0,O   5)   -118.45  0.000049   -0.08   -118.53   
    58. D(H   8,N   7,H   0,O   5)     -3.00  0.000055   -0.07     -3.07   
    59. D(C  13,N   7,H   0,O   5)    111.28  0.000034   -0.05    111.23   
    60. D(O   3,H   8,N   7,H   0)      1.56 -0.000072    0.11      1.67   
    61. D(N   7,H   8,O   3,S   1)      5.32  0.000028    0.02      5.34   
    62. D(O   3,H   8,N   7,C  13)   -112.71 -0.000049    0.08   -112.63   
    63. D(O   3,H   8,N   7,C   9)    117.04 -0.000066    0.10    117.14   
    64. D(H  12,C   9,N   7,C  13)   -179.86  0.000002   -0.01   -179.86   
    65. D(H  12,C   9,N   7,H   8)    -52.45  0.000022   -0.04    -52.48   
    66. D(H  12,C   9,N   7,H   0)     52.73 -0.000015    0.02     52.75   
    67. D(H  11,C   9,N   7,C  13)    -60.21  0.000001   -0.01    -60.22   
    68. D(H  11,C   9,N   7,H   8)     67.20  0.000021   -0.04     67.16   
    69. D(H  11,C   9,N   7,H   0)    172.37 -0.000016    0.01    172.39   
    70. D(H  10,C   9,N   7,C  13)     60.33 -0.000001    0.00     60.33   
    71. D(H  10,C   9,N   7,H   8)   -172.27  0.000019   -0.03   -172.29   
    72. D(H  10,C   9,N   7,H   0)    -67.09 -0.000018    0.02    -67.06   
    73. D(H  15,C  13,N   7,H   0)    -51.97  0.000030   -0.09    -52.06   
    74. D(H  14,C  13,N   7,C   9)    -60.08  0.000001   -0.05    -60.13   
    75. D(H  14,C  13,N   7,H   8)    172.10 -0.000028   -0.02    172.09   
    76. D(H  15,C  13,N   7,H   8)     52.36 -0.000027   -0.02     52.34   
    77. D(H  14,C  13,N   7,H   0)     67.77  0.000029   -0.08     67.69   
    78. D(H  16,C  13,N   7,C   9)     60.56  0.000004   -0.04     60.51   
    79. D(H  16,C  13,N   7,H   8)    -67.26 -0.000026   -0.01    -67.28   
    80. D(H  16,C  13,N   7,H   0)   -171.59  0.000031   -0.08   -171.67   
    81. D(H  15,C  13,N   7,C   9)   -179.83  0.000003   -0.05   -179.87   
    ----------------------------------------------------------------------------

         *************************************************************
         *                GEOMETRY OPTIMIZATION CYCLE   9            *
         *************************************************************
---------------------------------
CARTESIAN COORDINATES (ANGSTROEM)
---------------------------------
  H      1.207740   -0.083347    0.800994
  S     -1.264765   -0.142211    0.006209
  O     -1.802616    1.385785    0.014663
  O     -0.418094   -0.239023   -1.202748
  O     -2.433646   -0.980278   -0.011574
  O     -0.438430   -0.194199    1.222500
  H     -2.684543    1.370964   -0.367893
  N      1.888389   -0.020595    0.007933
  H      1.162835   -0.099949   -0.754004
  C      2.802972   -1.169042   -0.003759
  H      3.451890   -1.133418    0.868766
  H      3.406528   -1.148292   -0.908586
  H      2.210344   -2.079651    0.018189
  C      2.523173    1.304168   -0.021826
  H      3.165011    1.426150    0.848050
  H      1.739664    2.057536   -0.007196
  H      3.113318    1.407841   -0.929755

----------------------------
CARTESIAN COORDINATES (A.U.)
----------------------------
  NO LB      ZA    FRAG     MASS         X           Y           Z
   0 H     1.0000    0     1.008    2.282297   -0.157503    1.513659
   1 S    16.0000    0    32.060   -2.390060   -0.268739    0.011733
   2 O     8.0000    0    15.999   -3.406451    2.618753    0.027709
   3 O     8.0000    0    15.999   -0.790082   -0.451688   -2.272864
   4 O     8.0000    0    15.999   -4.598924   -1.852458   -0.021871
   5 O     8.0000    0    15.999   -0.828512   -0.366982    2.310190
   6 H     1.0000    0     1.008   -5.073050    2.590747   -0.695218
   7 N     7.0000    0    14.007    3.568538   -0.038919    0.014990
   8 H     1.0000    0     1.008    2.197439   -0.188875   -1.424862
   9 C     6.0000    0    12.011    5.296849   -2.209170   -0.007104
  10 H     1.0000    0     1.008    6.523127   -2.141849    1.641729
  11 H     1.0000    0     1.008    6.437405   -2.169957   -1.716980
  12 H     1.0000    0     1.008    4.176945   -3.929971    0.034372
  13 C     6.0000    0    12.011    4.768105    2.464521   -0.041246
  14 H     1.0000    0     1.008    5.981003    2.695032    1.602582
  15 H     1.0000    0     1.008    3.287489    3.888180   -0.013599
  16 H     1.0000    0     1.008    5.883319    2.660433   -1.756983

--------------------------------
INTERNAL COORDINATES (ANGSTROEM)
--------------------------------
 H      0   0   0     0.000000000000     0.00000000     0.00000000
 S      1   0   0     2.597773674466     0.00000000     0.00000000
 O      2   1   0     1.619914890947   107.04023566     0.00000000
 O      2   1   3     1.479122245413    72.94660159   100.72616760
 O      2   1   3     1.438386458040   142.22585178   209.15391476
 O      2   1   3     1.471358896916    38.12720911   271.45961624
 H      3   2   1     0.961438177626   106.73520879   174.10981152
 N      1   2   3     1.046979997861   112.85297657   266.78181329
 H      8   1   2     1.055118044743    95.47683981   355.28980963
 C      8   1   2     1.468172191083   111.35380273   239.83001580
 H     10   8   1     1.087962954092   109.84970125   292.93700763
 H     10   8   1     1.087852682775   109.71358400   172.38896704
 H     10   8   1     1.086691074281   108.39700334    52.74607661
 C      8   1   2     1.469297169053   110.50256493   109.59068322
 H     14   8   1     1.087897158452   109.86419263    67.69009975
 H     14   8   1     1.087043271485   108.25221303   307.94140918
 H     14   8   1     1.087820941783   109.70705574   188.32642144

---------------------------
INTERNAL COORDINATES (A.U.)
---------------------------
 H      0   0   0     0.000000000000     0.00000000     0.00000000
 S      1   0   0     4.909080802652     0.00000000     0.00000000
 O      2   1   0     3.061195504150   107.04023566     0.00000000
 O      2   1   3     2.795135962422    72.94660159   100.72616760
 O      2   1   3     2.718156480436   142.22585178   209.15391476
 O      2   1   3     2.780465359881    38.12720911   271.45961624
 H      3   2   1     1.816854850410   106.73520879   174.10981152
 N      1   2   3     1.978505463651   112.85297657   266.78181329
 H      8   1   2     1.993884143523    95.47683981   355.28980963
 C      8   1   2     2.774443358586   111.35380273   239.83001580
 H     10   8   1     2.055952027087   109.84970125   292.93700763
 H     10   8   1     2.055743644496   109.71358400   172.38896704
 H     10   8   1     2.053548522568   108.39700334    52.74607661
 C      8   1   2     2.776569258857   110.50256493   109.59068322
 H     14   8   1     2.055827691346   109.86419263    67.69009975
 H     14   8   1     2.054214078828   108.25221303   307.94140918
 H     14   8   1     2.055683662714   109.70705574   188.32642144


           ************************************************************
           *        Program running with 128 parallel MPI-processes   *
           *              working on a common directory               *
           ************************************************************
------------------------------------------------------------------------------
                   ___                                                        
                  /   \      - P O W E R E D   B Y -                         
                 /     \                                                     
                 |  |  |   _    _      __       _____    __    __             
                 |  |  |  | |  | |    /  \     |  _  \  |  |  /  |          
                  \  \/   | |  | |   /    \    | | | |  |  | /  /          
                 / \  \   | |__| |  /  /\  \   | |_| |  |  |/  /          
                |  |  |   |  __  | /  /__\  \  |    /   |      \           
                |  |  |   | |  | | |   __   |  |    \   |  |\   \          
                \     /   | |  | | |  |  |  |  | |\  \  |  | \   \       
                 \___/    |_|  |_| |__|  |__|  |_| \__\ |__|  \__/        
                                                                              
                      - O R C A' S   B I G   F R I E N D -                    
                                      &                                       
                       - I N T E G R A L  F E E D E R -                       
                                                                              
 v1 FN, 2020, v2 2021                                                         
------------------------------------------------------------------------------


Reading SHARK input file h2so4+DMA_noaug.SHARKINP.tmp ... ok
----------------------
SHARK INTEGRAL PACKAGE
----------------------

Number of atoms                             ...     17
Number of basis functions                   ...    437
Number of shells                            ...    193
Maximum angular momentum                    ...      3
Integral batch strategy                     ... SHARK/LIBINT Hybrid
RI-J (if used) integral strategy            ... SPLIT-RIJ (Revised 2003 algorithm where possible)
Printlevel                                  ...      1
Contraction scheme used                     ... PARTIAL GENERAL contraction
Coulomb Range Separation                    ... NOT USED
Exchange Range Separation                   ... Long Range
   Mu parameter                             ...  0.250000
   Scaling (regular/separated)              ...  0.195728  0.804272
Finite Nucleus Model                        ... NOT USED
Auxiliary Coulomb fitting basis             ... AVAILABLE
   # of basis functions in Aux-J            ...    493
   # of shells in Aux-J                     ...    167
   Maximum angular momentum in Aux-J        ...      4
Auxiliary J/K fitting basis                 ... NOT available
Auxiliary Correlation fitting basis         ... NOT available
Auxiliary 'external' fitting basis          ... NOT available
Integral threshold                          ...     1.000000e-12
Primitive cut-off                           ...     1.000000e-14
Primitive pair pre-selection threshold      ...     1.000000e-14

Calculating pre-screening integrals         ... done (  0.0 sec) Dimension = 193
Calculating pre-screening integrals (ORCA)  ... done (  0.1 sec) Dimension = 136
Organizing shell pair data                  ... done (  0.1 sec)
Shell pair information
Total number of shell pairs                 ...     18721
Shell pairs after pre-screening             ...     13609
Total number of primitive shell pairs       ...     25473
Primitive shell pairs kept                  ...     16805
          la=0 lb=0:   3915 shell pairs
          la=1 lb=0:   4065 shell pairs
          la=1 lb=1:   1036 shell pairs
          la=2 lb=0:   2037 shell pairs
          la=2 lb=1:   1028 shell pairs
          la=2 lb=2:    281 shell pairs
          la=3 lb=0:    710 shell pairs
          la=3 lb=1:    334 shell pairs
          la=3 lb=2:    171 shell pairs
          la=3 lb=3:     32 shell pairs

Calculating one electron integrals          ... done (  0.0 sec)
Calculating RI/J V-Matrix + Cholesky decomp.... done (  0.0 sec)
Calculating Nuclear repulsion               ... done (  0.0 sec) ENN=    553.880664779545 Eh

SHARK setup successfully completed in   0.5 seconds

Maximum memory used throughout the entire GTOINT-calculation: 58.2 MB


           ************************************************************
           *        Program running with 128 parallel MPI-processes   *
           *              working on a common directory               *
           ************************************************************

Diagonalization of the overlap matrix:
Smallest eigenvalue                        ... 1.021e-03
Time for diagonalization                   ...    0.029 sec
Threshold for overlap eigenvalues          ... 1.000e-08
Number of eigenvalues below threshold      ... 0
Time for construction of square roots      ...    0.030 sec
Total time needed                          ...    0.069 sec

-------------------
DFT GRID GENERATION
-------------------

General Integration Accuracy     IntAcc      ... 4.959
Radial Grid Type                 RadialGrid  ... OptM3 with GC (2021)
Angular Grid (max. ang.)         AngularGrid ... 6 (Lebedev-590)
Angular grid pruning method      GridPruning ... 4 (adaptive)
Weight generation scheme         WeightScheme... Becke
Basis function cutoff            BFCut       ... 1.0000e-12
Integration weight cutoff        WCut        ... 1.0000e-14
Angular grids for H and He will be reduced by one unit
Partially contracted basis set               ... off
Rotationally invariant grid construction     ... off

Total number of grid points                  ...   194979
Total number of batches                      ...     3055
Average number of points per batch           ...       63
Average number of grid points per atom       ...    11469
Time for grid setup =    2.101 sec

--------------------
COSX GRID GENERATION
--------------------

GRIDX 1
-------
General Integration Accuracy     IntAcc      ... 4.020
Radial Grid Type                 RadialGrid  ... OptM3 with GC (2021)
Angular Grid (max. ang.)         AngularGrid ... 2 (Lebedev-110)
Angular grid pruning method      GridPruning ... 4 (adaptive)
Weight generation scheme         WeightScheme... Becke
Basis function cutoff            BFCut       ... 1.0000e-12
Integration weight cutoff        WCut        ... 1.0000e-14
Angular grids for H and He will be reduced by one unit
Partially contracted basis set               ... on
Rotationally invariant grid construction     ... off

Total number of grid points                  ...    21509
Total number of batches                      ...      342
Average number of points per batch           ...       62
Average number of grid points per atom       ...     1265
UseSFitting                                  ... on

GRIDX 2
-------
General Integration Accuracy     IntAcc      ... 4.338
Radial Grid Type                 RadialGrid  ... OptM3 with GC (2021)
Angular Grid (max. ang.)         AngularGrid ... 3 (Lebedev-194)
Angular grid pruning method      GridPruning ... 4 (adaptive)
Weight generation scheme         WeightScheme... Becke
Basis function cutoff            BFCut       ... 1.0000e-12
Integration weight cutoff        WCut        ... 1.0000e-14
Angular grids for H and He will be reduced by one unit
Partially contracted basis set               ... on
Rotationally invariant grid construction     ... off

Total number of grid points                  ...    47729
Total number of batches                      ...      754
Average number of points per batch           ...       63
Average number of grid points per atom       ...     2808
UseSFitting                                  ... on

GRIDX 3
-------
General Integration Accuracy     IntAcc      ... 4.871
Radial Grid Type                 RadialGrid  ... OptM3 with GC (2021)
Angular Grid (max. ang.)         AngularGrid ... 4 (Lebedev-302)
Angular grid pruning method      GridPruning ... 4 (adaptive)
Weight generation scheme         WeightScheme... Becke
Basis function cutoff            BFCut       ... 1.0000e-12
Integration weight cutoff        WCut        ... 1.0000e-14
Angular grids for H and He will be reduced by one unit
Partially contracted basis set               ... on
Rotationally invariant grid construction     ... off

Total number of grid points                  ...    91356
Total number of batches                      ...     1437
Average number of points per batch           ...       63
Average number of grid points per atom       ...     5374
UseSFitting                                  ... on

Time for X-Grid setup             =    0.943 sec

 re-compute Schwartz prescreening matrix in partically contracted basis (1) ...done (   0.080 sec)
--------------
SCF ITERATIONS
--------------
ITER       Energy         Delta-E        Max-DP      RMS-DP      [F,P]     Damp
               ***  Starting incremental Fock matrix formation  ***
                      *** Initiating the SOSCF procedure ***
                      *** Re-Reading the Fockian *** 
                      *** Removing any level shift *** 
ITER      Energy       Delta-E        Grad      Rot      Max-DP    RMS-DP
  0   -835.52233470 -835.5223346987  0.000437  0.000437  0.000454  0.000009
               *** Restarting incremental Fock matrix formation ***
  1   -835.52234947  -0.0000147755  0.000165  0.000177  0.000255  0.000004
  2   -835.52235145  -0.0000019793  0.000058  0.000132  0.000120  0.000002
  3   -835.52235153  -0.0000000729  0.000055  0.000042  0.000054  0.000001
  4   -835.52235164  -0.0000001161  0.000006  0.000008  0.000011  0.000000
  5   -835.52235164  -0.0000000015  0.000003  0.000002  0.000005  0.000000
  6   -835.52235164  -0.0000000006  0.000001  0.000002  0.000002  0.000000
                  ***Gradient check signals convergence***
              ***Rediagonalizing the Fockian in SOSCF/NRSCF***

               *****************************************************
               *                     SUCCESS                       *
               *           SCF CONVERGED AFTER   7 CYCLES          *
               *****************************************************

Old exchange energy                            =    -23.562326126 Eh
New exchange energy                            =    -23.562331852 Eh
Exchange energy change after final integration =     -0.000005726 Eh
Total energy after final integration           =   -835.522357371 Eh
Final COS-X integration done in                =     1.004 sec
Total Energy       :         -835.52235737 Eh          -22735.71921 eV
  Last Energy change         ...   -2.3033e-10  Tolerance :   1.0000e-09
  Last MAX-Density change    ...    6.2172e-15  Tolerance :   1.0000e-08
             **** THE GBW FILE WAS UPDATED (h2so4+DMA_noaug.gbw) ****
             **** DENSITY h2so4+DMA_noaug.scfp WAS UPDATED ****
             **** ENERGY FILE WAS UPDATED (h2so4+DMA_noaug.en.tmp) ****
             **** THE GBW FILE WAS UPDATED (h2so4+DMA_noaug.gbw) ****
             **** DENSITY h2so4+DMA_noaug.scfp WAS UPDATED ****
Total SCF time: 0 days 0 hours 0 min 11 sec 

Maximum memory used throughout the entire SCF-calculation: 95.1 MB


-------------------------------------------------------------------------------
                          DFT DISPERSION CORRECTION                            
                                                                               
                              DFTD3 V3.1  Rev 1                                
                              USING zero damping                               
-------------------------------------------------------------------------------
-------------------------   ----------------
Dispersion correction           -0.005423719
-------------------------   ----------------


-------------------------   --------------------
FINAL SINGLE POINT ENERGY      -835.527781089695
-------------------------   --------------------


           ************************************************************
           *        Program running with 128 parallel MPI-processes   *
           *              working on a common directory               *
           ************************************************************
------------------------------------------------------------------------------
                         ORCA SCF GRADIENT CALCULATION
------------------------------------------------------------------------------

 ... reading COSX grid (gridx3)
Gradient of the Kohn-Sham DFT energy:
Kohn-Sham wavefunction type      ... RKS
Hartree-Fock exchange scaling    ...    0.196
Number of operators              ...    1
Number of atoms                  ...   17
Basis set dimensions             ...  370
Integral neglect threshold       ... 1.0e-12
Integral primitive cutoff        ... 1.0e-14
SHARK Integral package           ... ON

Nuc. rep. gradient       (SHARK) ... done (  0.0 sec)
HCore & Overlap gradient (SHARK) ... done (  0.0 sec)
RI-J gradient            (SHARK) ... done (  0.2 sec)
COSX-gradient                    ... done (  1.4 sec)
Exchange-correlation gradient    ... done
Dispersion correction            ... done

------------------
CARTESIAN GRADIENT
------------------

   1   H   :   -0.000026759    0.000184364   -0.000059010
   2   S   :   -0.000164629   -0.000148510    0.000070036
   3   O   :   -0.000104735    0.000099408   -0.000022472
   4   O   :    0.000107011   -0.000108399   -0.000190702
   5   O   :   -0.000012882    0.000034779    0.000015813
   6   O   :    0.000039311    0.000019041    0.000149865
   7   H   :    0.000096207    0.000023290    0.000079911
   8   N   :    0.000160603   -0.000257053    0.000012638
   9   H   :   -0.000161012    0.000339298    0.000091160
  10   C   :   -0.000005323   -0.000045659    0.000027215
  11   H   :   -0.000062186    0.000013222   -0.000045791
  12   H   :   -0.000065406    0.000011266    0.000058806
  13   H   :    0.000004085    0.000082762    0.000007943
  14   C   :    0.000053591    0.000050227   -0.000003443
  15   H   :   -0.000049965   -0.000010199   -0.000055213
  16   H   :    0.000023781   -0.000056284   -0.000001329
  17   H   :   -0.000058942   -0.000017475    0.000047654

Difference to translation invariance:
           :   -0.0002272490    0.0002140784    0.0001830807

Difference to rotation invariance:
           :   -0.0001185195    0.0002439951   -0.0000021842

Norm of the cartesian gradient     ...    0.0007080728
RMS gradient                       ...    0.0000991500
MAX gradient                       ...    0.0003392979

-------
TIMINGS
-------

Total SCF gradient time            ...        2.451 sec

One electron gradient       ....       0.019 sec  (  0.8%)
RI-J Coulomb gradient       ....       0.153 sec  (  6.2%)
COSX gradient               ....       1.382 sec  ( 56.4%)
XC gradient                 ....       0.306 sec  ( 12.5%)

Maximum memory used throughout the entire SCFGRAD-calculation: 66.4 MB
------------------------------------------------------------------------------
                         ORCA GEOMETRY RELAXATION STEP
------------------------------------------------------------------------------

Reading the OPT-File                    .... done
Getting information on internals        .... done
Copying old internal coords+grads       .... done
Making the new internal coordinates     .... (new redundants).... done
Validating the new internal coordinates .... (new redundants).... done
Calculating the B-matrix                .... done
Calculating the G,G- and P matrices     .... done
Transforming gradient to internals      .... done
Projecting the internal gradient        .... done
Number of atoms                         ....  17
Number of internal coordinates          ....  81
Current Energy                          ....  -835.527781090 Eh
Current gradient norm                   ....     0.000708073 Eh/bohr
Maximum allowed component of the step   ....  0.300
Current trust radius                    ....  0.300
Updating the Hessian (BFGS)             .... done
Forming the augmented Hessian           .... done
Diagonalizing the augmented Hessian     .... done
Last element of RFO vector              ....  0.999947861
Lowest eigenvalues of augmented Hessian:
 -0.000000993  0.002750757  0.010480540  0.015215194  0.015760628
Length of the computed step             ....  0.010212084
The final length of the internal step   ....  0.010212084
Converting the step to cartesian space:
 Initial RMS(Int)=    0.0011346760
Transforming coordinates:
 Iter   0:  RMS(Cart)=    0.0027097126 RMS(Int)=    0.0011344787
 Iter   1:  RMS(Cart)=    0.0000038558 RMS(Int)=    0.0000020417
 Iter   2:  RMS(Cart)=    0.0000000043 RMS(Int)=    0.0000000041
done
Storing new coordinates                 .... done

                                .--------------------.
          ----------------------|Geometry convergence|-------------------------
          Item                value                   Tolerance       Converged
          ---------------------------------------------------------------------
          Energy change       0.0000004514            0.0000002000      NO
          RMS gradient        0.0000446131            0.0000080000      NO
          MAX gradient        0.0001779188            0.0000300000      NO
          RMS step            0.0011346760            0.0001000000      NO
          MAX step            0.0033276982            0.0002000000      NO
          ........................................................
          Max(Bonds)      0.0013      Max(Angles)    0.10
          Max(Dihed)        0.19      Max(Improp)    0.00
          ---------------------------------------------------------------------

The optimization has not yet converged - more geometry cycles are needed


    ---------------------------------------------------------------------------
                         Redundant Internal Coordinates
                            (Angstroem and degrees)

        Definition                    Value    dE/dq     Step     New-Value
    ----------------------------------------------------------------------------
     1. B(O   2,S   1)                1.6199  0.000072  0.0003    1.6202   
     2. B(O   3,S   1)                1.4791  0.000178 -0.0002    1.4789   
     3. B(O   4,S   1)                1.4384 -0.000010 -0.0001    1.4383   
     4. B(O   5,S   1)                1.4714  0.000122 -0.0001    1.4713   
     5. B(O   5,H   0)                1.7029  0.000017 -0.0002    1.7027   
     6. B(H   6,O   2)                0.9614 -0.000122  0.0001    0.9615   
     7. B(N   7,H   0)                1.0470 -0.000028  0.0000    1.0470   
     8. B(H   8,N   7)                1.0551  0.000025 -0.0002    1.0549   
     9. B(H   8,O   3)                1.6493 -0.000023  0.0013    1.6505   
    10. B(C   9,N   7)                1.4682 -0.000062  0.0001    1.4683   
    11. B(H  10,C   9)                1.0880 -0.000070  0.0001    1.0880   
    12. B(H  11,C   9)                1.0879 -0.000069  0.0001    1.0879   
    13. B(H  12,C   9)                1.0867 -0.000074  0.0001    1.0868   
    14. B(C  13,N   7)                1.4693 -0.000057  0.0001    1.4694   
    15. B(H  14,C  13)                1.0879 -0.000070  0.0000    1.0879   
    16. B(H  15,C  13)                1.0870 -0.000069  0.0001    1.0871   
    17. B(H  16,C  13)                1.0878 -0.000069  0.0001    1.0879   
    18. A(O   5,H   0,N   7)          145.07  0.000027    0.02    145.08   
    19. A(O   3,S   1,O   5)          110.60  0.000021    0.01    110.61   
    20. A(O   2,S   1,O   5)          102.44 -0.000073    0.01    102.45   
    21. A(O   2,S   1,O   4)          106.25  0.000024   -0.01    106.24   
    22. A(O   3,S   1,O   4)          114.64  0.000004    0.01    114.65   
    23. A(O   4,S   1,O   5)          116.49  0.000031   -0.01    116.48   
    24. A(O   2,S   1,O   3)          104.84 -0.000023   -0.01    104.83   
    25. A(S   1,O   2,H   6)          106.74  0.000003   -0.04    106.70   
    26. A(S   1,O   3,H   8)          108.71 -0.000084    0.01    108.72   
    27. A(H   0,O   5,S   1)          109.63 -0.000030   -0.01    109.62   
    28. A(C   9,N   7,C  13)          115.85 -0.000001   -0.01    115.84   
    29. A(H   8,N   7,C  13)          110.50 -0.000003   -0.01    110.49   
    30. A(H   8,N   7,C   9)          111.33  0.000012   -0.01    111.32   
    31. A(H   0,N   7,C   9)          111.35 -0.000002   -0.02    111.33   
    32. A(H   0,N   7,C  13)          110.50  0.000009    0.00    110.51   
    33. A(H   0,N   7,H   8)           95.48 -0.000018    0.05     95.53   
    34. A(O   3,H   8,N   7)          149.54  0.000094   -0.10    149.44   
    35. A(H  10,C   9,H  12)          109.66  0.000016    0.00    109.67   
    36. A(N   7,C   9,H  12)          108.40 -0.000027   -0.01    108.39   
    37. A(H  10,C   9,H  11)          109.60  0.000013    0.01    109.61   
    38. A(N   7,C   9,H  11)          109.71 -0.000011    0.00    109.71   
    39. A(N   7,C   9,H  10)          109.85 -0.000006   -0.01    109.84   
    40. A(H  11,C   9,H  12)          109.59  0.000015    0.00    109.60   
    41. A(H  15,C  13,H  16)          109.65  0.000021    0.00    109.65   
    42. A(H  14,C  13,H  16)          109.67  0.000017    0.00    109.68   
    43. A(N   7,C  13,H  16)          109.71 -0.000018   -0.01    109.70   
    44. A(H  14,C  13,H  15)          109.68  0.000021    0.01    109.69   
    45. A(N   7,C  13,H  15)          108.25 -0.000033   -0.00    108.25   
    46. A(N   7,C  13,H  14)          109.86 -0.000009   -0.01    109.86   
    47. D(H   6,O   2,S   1,O   5)   -146.69 -0.000002    0.11   -146.58   
    48. D(H   6,O   2,S   1,O   4)    -24.00  0.000008    0.10    -23.90   
    49. D(H   6,O   2,S   1,O   3)     97.77  0.000013    0.10     97.87   
    50. D(H   8,O   3,S   1,O   5)     -9.98  0.000048   -0.17    -10.15   
    51. D(H   8,O   3,S   1,O   2)     99.76 -0.000039   -0.16     99.60   
    52. D(H   8,O   3,S   1,O   4)   -144.14 -0.000022   -0.17   -144.31   
    53. D(S   1,O   5,H   0,N   7)     -2.83 -0.000000   -0.08     -2.91   
    54. D(H   0,O   5,S   1,O   4)    142.70  0.000012    0.19    142.89   
    55. D(H   0,O   5,S   1,O   3)      9.47 -0.000046    0.19      9.65   
    56. D(H   0,O   5,S   1,O   2)   -101.82  0.000008    0.18   -101.64   
    57. D(C   9,N   7,H   0,O   5)   -118.53  0.000041   -0.08   -118.61   
    58. D(H   8,N   7,H   0,O   5)     -3.07  0.000045   -0.07     -3.14   
    59. D(C  13,N   7,H   0,O   5)    111.23  0.000037   -0.06    111.17   
    60. D(O   3,H   8,N   7,H   0)      1.67 -0.000060    0.12      1.78   
    61. D(N   7,H   8,O   3,S   1)      5.34  0.000017   -0.00      5.34   
    62. D(O   3,H   8,N   7,C  13)   -112.63 -0.000062    0.09   -112.54   
    63. D(O   3,H   8,N   7,C   9)    117.14 -0.000067    0.12    117.26   
    64. D(H  12,C   9,N   7,C  13)   -179.86  0.000005   -0.01   -179.87   
    65. D(H  12,C   9,N   7,H   8)    -52.48  0.000010   -0.04    -52.52   
    66. D(H  12,C   9,N   7,H   0)     52.75 -0.000006    0.01     52.75   
    67. D(H  11,C   9,N   7,C  13)    -60.22  0.000000   -0.01    -60.23   
    68. D(H  11,C   9,N   7,H   8)     67.16  0.000006   -0.04     67.12   
    69. D(H  11,C   9,N   7,H   0)    172.39 -0.000010    0.01    172.40   
    70. D(H  10,C   9,N   7,C  13)     60.33  0.000005   -0.01     60.32   
    71. D(H  10,C   9,N   7,H   8)   -172.29  0.000011   -0.03   -172.33   
    72. D(H  10,C   9,N   7,H   0)    -67.06 -0.000005    0.01    -67.05   
    73. D(H  15,C  13,N   7,H   0)    -52.06  0.000006   -0.07    -52.13   
    74. D(H  14,C  13,N   7,C   9)    -60.13  0.000002   -0.04    -60.17   
    75. D(H  14,C  13,N   7,H   8)    172.09 -0.000011   -0.02    172.07   
    76. D(H  15,C  13,N   7,H   8)     52.34 -0.000011   -0.02     52.32   
    77. D(H  14,C  13,N   7,H   0)     67.69  0.000007   -0.07     67.62   
    78. D(H  16,C  13,N   7,C   9)     60.51  0.000006   -0.04     60.47   
    79. D(H  16,C  13,N   7,H   8)    -67.28 -0.000006   -0.02    -67.29   
    80. D(H  16,C  13,N   7,H   0)   -171.67  0.000011   -0.07   -171.75   
    81. D(H  15,C  13,N   7,C   9)   -179.87  0.000002   -0.04   -179.92   
    ----------------------------------------------------------------------------

         *************************************************************
         *                GEOMETRY OPTIMIZATION CYCLE  10            *
         *************************************************************
---------------------------------
CARTESIAN COORDINATES (ANGSTROEM)
---------------------------------
  H      1.207318   -0.085055    0.800465
  S     -1.264891   -0.142448    0.006099
  O     -1.799026    1.387128    0.014802
  O     -0.418946   -0.241118   -1.202955
  O     -2.435899   -0.977415   -0.011417
  O     -0.438525   -0.196908    1.222172
  H     -2.681768    1.373692   -0.366109
  N      1.888010   -0.021382    0.007469
  H      1.163498   -0.101606   -0.755056
  C      2.804112   -1.168802   -0.003570
  H      3.452519   -1.132126    0.869354
  H      3.408089   -1.147499   -0.908165
  H      2.212486   -2.080141    0.018329
  C      2.521366    1.304198   -0.022045
  H      3.161981    1.427174    0.848652
  H      1.736903    2.056685   -0.008723
  H      3.112543    1.408065   -0.929344

----------------------------
CARTESIAN COORDINATES (A.U.)
----------------------------
  NO LB      ZA    FRAG     MASS         X           Y           Z
   0 H     1.0000    0     1.008    2.281501   -0.160732    1.512660
   1 S    16.0000    0    32.060   -2.390297   -0.269187    0.011525
   2 O     8.0000    0    15.999   -3.399667    2.621292    0.027972
   3 O     8.0000    0    15.999   -0.791694   -0.455647   -2.273256
   4 O     8.0000    0    15.999   -4.603183   -1.847048   -0.021576
   5 O     8.0000    0    15.999   -0.828692   -0.372102    2.309570
   6 H     1.0000    0     1.008   -5.067808    2.595901   -0.691845
   7 N     7.0000    0    14.007    3.567821   -0.040406    0.014115
   8 H     1.0000    0     1.008    2.198693   -0.192008   -1.426849
   9 C     6.0000    0    12.011    5.299005   -2.208716   -0.006746
  10 H     1.0000    0     1.008    6.524315   -2.139408    1.642842
  11 H     1.0000    0     1.008    6.440355   -2.168459   -1.716183
  12 H     1.0000    0     1.008    4.180993   -3.930898    0.034637
  13 C     6.0000    0    12.011    4.764691    2.464578   -0.041658
  14 H     1.0000    0     1.008    5.975278    2.696967    1.603721
  15 H     1.0000    0     1.008    3.282270    3.886571   -0.016483
  16 H     1.0000    0     1.008    5.881855    2.660858   -1.756206

--------------------------------
INTERNAL COORDINATES (ANGSTROEM)
--------------------------------
 H      0   0   0     0.000000000000     0.00000000     0.00000000
 S      1   0   0     2.597331075215     0.00000000     0.00000000
 O      2   1   0     1.620178193298   106.93530876     0.00000000
 O      2   1   3     1.478908163333    72.96578520   100.75110365
 O      2   1   3     1.438311436826   142.32466148   209.22312755
 O      2   1   3     1.471285161494    38.13338214   271.30469414
 H      3   2   1     0.961512771874   106.69927543   174.21114101
 N      1   2   3     1.047013895078   112.86193894   266.89042326
 H      8   1   2     1.054892105174    95.52827961   355.17561576
 C      8   1   2     1.468311657537   111.33343055   239.70654292
 H     10   8   1     1.088013389492   109.84344022   292.95085822
 H     10   8   1     1.087903257151   109.71439007   172.39888891
 H     10   8   1     1.086756757975   108.39153121    52.75435103
 C      8   1   2     1.469413232716   110.50540072   109.49041837
 H     14   8   1     1.087944845593   109.85841901    67.61732063
 H     14   8   1     1.087104376199   108.24975827   307.86721840
 H     14   8   1     1.087874920378   109.70107574   188.25219982

---------------------------
INTERNAL COORDINATES (A.U.)
---------------------------
 H      0   0   0     0.000000000000     0.00000000     0.00000000
 S      1   0   0     4.908244411279     0.00000000     0.00000000
 O      2   1   0     3.061693073485   106.93530876     0.00000000
 O      2   1   3     2.794731405920    72.96578520   100.75110365
 O      2   1   3     2.718014710887   142.32466148   209.22312755
 O      2   1   3     2.780326020125    38.13338214   271.30469414
 H      3   2   1     1.816995813109   106.69927543   174.21114101
 N      1   2   3     1.978569520108   112.86193894   266.89042326
 H      8   1   2     1.993457179614    95.52827961   355.17561576
 C      8   1   2     2.774706911988   111.33343055   239.70654292
 H     10   8   1     2.056047336179   109.84344022   292.95085822
 H     10   8   1     2.055839216216   109.71439007   172.39888891
 H     10   8   1     2.053672646761   108.39153121    52.75435103
 C      8   1   2     2.776788587393   110.50540072   109.49041837
 H     14   8   1     2.055917806982   109.85841901    67.61732063
 H     14   8   1     2.054329550003   108.24975827   307.86721840
 H     14   8   1     2.055785667476   109.70107574   188.25219982


           ************************************************************
           *        Program running with 128 parallel MPI-processes   *
           *              working on a common directory               *
           ************************************************************
------------------------------------------------------------------------------
                   ___                                                        
                  /   \      - P O W E R E D   B Y -                         
                 /     \                                                     
                 |  |  |   _    _      __       _____    __    __             
                 |  |  |  | |  | |    /  \     |  _  \  |  |  /  |          
                  \  \/   | |  | |   /    \    | | | |  |  | /  /          
                 / \  \   | |__| |  /  /\  \   | |_| |  |  |/  /          
                |  |  |   |  __  | /  /__\  \  |    /   |      \           
                |  |  |   | |  | | |   __   |  |    \   |  |\   \          
                \     /   | |  | | |  |  |  |  | |\  \  |  | \   \       
                 \___/    |_|  |_| |__|  |__|  |_| \__\ |__|  \__/        
                                                                              
                      - O R C A' S   B I G   F R I E N D -                    
                                      &                                       
                       - I N T E G R A L  F E E D E R -                       
                                                                              
 v1 FN, 2020, v2 2021                                                         
------------------------------------------------------------------------------


Reading SHARK input file h2so4+DMA_noaug.SHARKINP.tmp ... ok
----------------------
SHARK INTEGRAL PACKAGE
----------------------

Number of atoms                             ...     17
Number of basis functions                   ...    437
Number of shells                            ...    193
Maximum angular momentum                    ...      3
Integral batch strategy                     ... SHARK/LIBINT Hybrid
RI-J (if used) integral strategy            ... SPLIT-RIJ (Revised 2003 algorithm where possible)
Printlevel                                  ...      1
Contraction scheme used                     ... PARTIAL GENERAL contraction
Coulomb Range Separation                    ... NOT USED
Exchange Range Separation                   ... Long Range
   Mu parameter                             ...  0.250000
   Scaling (regular/separated)              ...  0.195728  0.804272
Finite Nucleus Model                        ... NOT USED
Auxiliary Coulomb fitting basis             ... AVAILABLE
   # of basis functions in Aux-J            ...    493
   # of shells in Aux-J                     ...    167
   Maximum angular momentum in Aux-J        ...      4
Auxiliary J/K fitting basis                 ... NOT available
Auxiliary Correlation fitting basis         ... NOT available
Auxiliary 'external' fitting basis          ... NOT available
Integral threshold                          ...     1.000000e-12
Primitive cut-off                           ...     1.000000e-14
Primitive pair pre-selection threshold      ...     1.000000e-14

Calculating pre-screening integrals         ... done (  0.0 sec) Dimension = 193
Calculating pre-screening integrals (ORCA)  ... done (  0.1 sec) Dimension = 136
Organizing shell pair data                  ... done (  0.1 sec)
Shell pair information
Total number of shell pairs                 ...     18721
Shell pairs after pre-screening             ...     13609
Total number of primitive shell pairs       ...     25473
Primitive shell pairs kept                  ...     16805
          la=0 lb=0:   3915 shell pairs
          la=1 lb=0:   4065 shell pairs
          la=1 lb=1:   1036 shell pairs
          la=2 lb=0:   2037 shell pairs
          la=2 lb=1:   1028 shell pairs
          la=2 lb=2:    281 shell pairs
          la=3 lb=0:    710 shell pairs
          la=3 lb=1:    334 shell pairs
          la=3 lb=2:    171 shell pairs
          la=3 lb=3:     32 shell pairs

Calculating one electron integrals          ... done (  0.0 sec)
Calculating RI/J V-Matrix + Cholesky decomp.... done (  0.0 sec)
Calculating Nuclear repulsion               ... done (  0.0 sec) ENN=    553.893903344872 Eh

SHARK setup successfully completed in   0.5 seconds

Maximum memory used throughout the entire GTOINT-calculation: 58.2 MB


           ************************************************************
           *        Program running with 128 parallel MPI-processes   *
           *              working on a common directory               *
           ************************************************************

Diagonalization of the overlap matrix:
Smallest eigenvalue                        ... 1.021e-03
Time for diagonalization                   ...    0.029 sec
Threshold for overlap eigenvalues          ... 1.000e-08
Number of eigenvalues below threshold      ... 0
Time for construction of square roots      ...    0.031 sec
Total time needed                          ...    0.069 sec

-------------------
DFT GRID GENERATION
-------------------

General Integration Accuracy     IntAcc      ... 4.959
Radial Grid Type                 RadialGrid  ... OptM3 with GC (2021)
Angular Grid (max. ang.)         AngularGrid ... 6 (Lebedev-590)
Angular grid pruning method      GridPruning ... 4 (adaptive)
Weight generation scheme         WeightScheme... Becke
Basis function cutoff            BFCut       ... 1.0000e-12
Integration weight cutoff        WCut        ... 1.0000e-14
Angular grids for H and He will be reduced by one unit
Partially contracted basis set               ... off
Rotationally invariant grid construction     ... off

Total number of grid points                  ...   194982
Total number of batches                      ...     3055
Average number of points per batch           ...       63
Average number of grid points per atom       ...    11470
Time for grid setup =    2.103 sec

--------------------
COSX GRID GENERATION
--------------------

GRIDX 1
-------
General Integration Accuracy     IntAcc      ... 4.020
Radial Grid Type                 RadialGrid  ... OptM3 with GC (2021)
Angular Grid (max. ang.)         AngularGrid ... 2 (Lebedev-110)
Angular grid pruning method      GridPruning ... 4 (adaptive)
Weight generation scheme         WeightScheme... Becke
Basis function cutoff            BFCut       ... 1.0000e-12
Integration weight cutoff        WCut        ... 1.0000e-14
Angular grids for H and He will be reduced by one unit
Partially contracted basis set               ... on
Rotationally invariant grid construction     ... off

Total number of grid points                  ...    21512
Total number of batches                      ...      342
Average number of points per batch           ...       62
Average number of grid points per atom       ...     1265
UseSFitting                                  ... on

GRIDX 2
-------
General Integration Accuracy     IntAcc      ... 4.338
Radial Grid Type                 RadialGrid  ... OptM3 with GC (2021)
Angular Grid (max. ang.)         AngularGrid ... 3 (Lebedev-194)
Angular grid pruning method      GridPruning ... 4 (adaptive)
Weight generation scheme         WeightScheme... Becke
Basis function cutoff            BFCut       ... 1.0000e-12
Integration weight cutoff        WCut        ... 1.0000e-14
Angular grids for H and He will be reduced by one unit
Partially contracted basis set               ... on
Rotationally invariant grid construction     ... off

Total number of grid points                  ...    47725
Total number of batches                      ...      754
Average number of points per batch           ...       63
Average number of grid points per atom       ...     2807
UseSFitting                                  ... on

GRIDX 3
-------
General Integration Accuracy     IntAcc      ... 4.871
Radial Grid Type                 RadialGrid  ... OptM3 with GC (2021)
Angular Grid (max. ang.)         AngularGrid ... 4 (Lebedev-302)
Angular grid pruning method      GridPruning ... 4 (adaptive)
Weight generation scheme         WeightScheme... Becke
Basis function cutoff            BFCut       ... 1.0000e-12
Integration weight cutoff        WCut        ... 1.0000e-14
Angular grids for H and He will be reduced by one unit
Partially contracted basis set               ... on
Rotationally invariant grid construction     ... off

Total number of grid points                  ...    91355
Total number of batches                      ...     1436
Average number of points per batch           ...       63
Average number of grid points per atom       ...     5374
UseSFitting                                  ... on

Time for X-Grid setup             =    0.935 sec

 re-compute Schwartz prescreening matrix in partically contracted basis (1) ...done (   0.083 sec)
--------------
SCF ITERATIONS
--------------
ITER       Energy         Delta-E        Max-DP      RMS-DP      [F,P]     Damp
               ***  Starting incremental Fock matrix formation  ***
                      *** Initiating the SOSCF procedure ***
                      *** Re-Reading the Fockian *** 
                      *** Removing any level shift *** 
ITER      Energy       Delta-E        Grad      Rot      Max-DP    RMS-DP
  0   -835.52233642 -835.5223364176  0.000389  0.000389  0.000390  0.000008
               *** Restarting incremental Fock matrix formation ***
  1   -835.52234788  -0.0000114643  0.000143  0.000145  0.000211  0.000004
  2   -835.52234943  -0.0000015508  0.000043  0.000098  0.000095  0.000002
  3   -835.52234951  -0.0000000812  0.000039  0.000029  0.000039  0.000001
  4   -835.52234957  -0.0000000515  0.000008  0.000009  0.000014  0.000000
  5   -835.52234957  -0.0000000037  0.000003  0.000002  0.000006  0.000000
  6   -835.52234957  -0.0000000004  0.000002  0.000002  0.000002  0.000000
                  ***Gradient check signals convergence***
              ***Rediagonalizing the Fockian in SOSCF/NRSCF***

               *****************************************************
               *                     SUCCESS                       *
               *           SCF CONVERGED AFTER   7 CYCLES          *
               *****************************************************

Old exchange energy                            =    -23.562311566 Eh
New exchange energy                            =    -23.562317502 Eh
Exchange energy change after final integration =     -0.000005937 Eh
Total energy after final integration           =   -835.522355507 Eh
Final COS-X integration done in                =     0.990 sec
Total Energy       :         -835.52235551 Eh          -22735.71915 eV
  Last Energy change         ...   -3.9313e-10  Tolerance :   1.0000e-09
  Last MAX-Density change    ...    2.6645e-15  Tolerance :   1.0000e-08
             **** THE GBW FILE WAS UPDATED (h2so4+DMA_noaug.gbw) ****
             **** DENSITY h2so4+DMA_noaug.scfp WAS UPDATED ****
             **** ENERGY FILE WAS UPDATED (h2so4+DMA_noaug.en.tmp) ****
             **** THE GBW FILE WAS UPDATED (h2so4+DMA_noaug.gbw) ****
             **** DENSITY h2so4+DMA_noaug.scfp WAS UPDATED ****
Total SCF time: 0 days 0 hours 0 min 11 sec 

Maximum memory used throughout the entire SCF-calculation: 95.1 MB


-------------------------------------------------------------------------------
                          DFT DISPERSION CORRECTION                            
                                                                               
                              DFTD3 V3.1  Rev 1                                
                              USING zero damping                               
-------------------------------------------------------------------------------
-------------------------   ----------------
Dispersion correction           -0.005425060
-------------------------   ----------------


-------------------------   --------------------
FINAL SINGLE POINT ENERGY      -835.527780566498
-------------------------   --------------------


           ************************************************************
           *        Program running with 128 parallel MPI-processes   *
           *              working on a common directory               *
           ************************************************************
------------------------------------------------------------------------------
                         ORCA SCF GRADIENT CALCULATION
------------------------------------------------------------------------------

 ... reading COSX grid (gridx3)
Gradient of the Kohn-Sham DFT energy:
Kohn-Sham wavefunction type      ... RKS
Hartree-Fock exchange scaling    ...    0.196
Number of operators              ...    1
Number of atoms                  ...   17
Basis set dimensions             ...  370
Integral neglect threshold       ... 1.0e-12
Integral primitive cutoff        ... 1.0e-14
SHARK Integral package           ... ON

Nuc. rep. gradient       (SHARK) ... done (  0.0 sec)
HCore & Overlap gradient (SHARK) ... done (  0.0 sec)
RI-J gradient            (SHARK) ... done (  0.2 sec)
COSX-gradient                    ... done (  1.4 sec)
Exchange-correlation gradient    ... done
Dispersion correction            ... done

------------------
CARTESIAN GRADIENT
------------------

   1   H   :    0.000029270    0.000149378   -0.000004479
   2   S   :   -0.000095076   -0.000224554    0.000055682
   3   O   :   -0.000046341    0.000209944    0.000000265
   4   O   :    0.000004909   -0.000119040   -0.000071828
   5   O   :    0.000072374    0.000097320    0.000015445
   6   O   :   -0.000031728   -0.000013005    0.000054032
   7   H   :    0.000032237   -0.000015183    0.000047365
   8   N   :   -0.000012785   -0.000204727    0.000003663
   9   H   :   -0.000087570    0.000327627    0.000049168
  10   C   :    0.000016950   -0.000063008    0.000026461
  11   H   :   -0.000044671    0.000017789   -0.000011372
  12   H   :   -0.000048845    0.000012353    0.000024923
  13   H   :   -0.000025180    0.000047674    0.000009170
  14   C   :    0.000074728    0.000071738   -0.000005579
  15   H   :   -0.000029338   -0.000011440   -0.000022600
  16   H   :   -0.000006164   -0.000028878   -0.000004660
  17   H   :   -0.000039057   -0.000021328    0.000013733

Difference to translation invariance:
           :   -0.0002362862    0.0002326607    0.0001793901

Difference to rotation invariance:
           :   -0.0001311460    0.0002396780   -0.0001145012

Norm of the cartesian gradient     ...    0.0006018976
RMS gradient                       ...    0.0000842825
MAX gradient                       ...    0.0003276269

-------
TIMINGS
-------

Total SCF gradient time            ...        2.389 sec

One electron gradient       ....       0.018 sec  (  0.8%)
RI-J Coulomb gradient       ....       0.156 sec  (  6.5%)
COSX gradient               ....       1.376 sec  ( 57.6%)
XC gradient                 ....       0.317 sec  ( 13.3%)

Maximum memory used throughout the entire SCFGRAD-calculation: 66.3 MB
------------------------------------------------------------------------------
                         ORCA GEOMETRY RELAXATION STEP
------------------------------------------------------------------------------

Reading the OPT-File                    .... done
Getting information on internals        .... done
Copying old internal coords+grads       .... done
Making the new internal coordinates     .... (new redundants).... done
Validating the new internal coordinates .... (new redundants).... done
Calculating the B-matrix                .... done
Calculating the G,G- and P matrices     .... done
Transforming gradient to internals      .... done
Projecting the internal gradient        .... done
Number of atoms                         ....  17
Number of internal coordinates          ....  81
Current Energy                          ....  -835.527780566 Eh
Current gradient norm                   ....     0.000601898 Eh/bohr
Maximum allowed component of the step   ....  0.300
Current trust radius                    ....  0.300
Updating the Hessian (BFGS)             .... done
Forming the augmented Hessian           .... done
Diagonalizing the augmented Hessian     .... done
Last element of RFO vector              ....  0.999987831
Lowest eigenvalues of augmented Hessian:
 -0.000000544  0.002982469  0.009611262  0.014956383  0.015774342
Length of the computed step             ....  0.004933404
The final length of the internal step   ....  0.004933404
Converting the step to cartesian space:
 Initial RMS(Int)=    0.0005481560
Transforming coordinates:
 Iter   0:  RMS(Cart)=    0.0012133174 RMS(Int)=    0.0005478150
 Iter   1:  RMS(Cart)=    0.0000011043 RMS(Int)=    0.0000007535
 Iter   2:  RMS(Cart)=    0.0000000019 RMS(Int)=    0.0000000016
done
Storing new coordinates                 .... done

                                .--------------------.
          ----------------------|Geometry convergence|-------------------------
          Item                value                   Tolerance       Converged
          ---------------------------------------------------------------------
          Energy change       0.0000005232            0.0000002000      NO
          RMS gradient        0.0000325717            0.0000080000      NO
          MAX gradient        0.0001355743            0.0000300000      NO
          RMS step            0.0005481560            0.0001000000      NO
          MAX step            0.0016894012            0.0002000000      NO
          ........................................................
          Max(Bonds)      0.0009      Max(Angles)    0.08
          Max(Dihed)        0.10      Max(Improp)    0.00
          ---------------------------------------------------------------------

The optimization has not yet converged - more geometry cycles are needed


    ---------------------------------------------------------------------------
                         Redundant Internal Coordinates
                            (Angstroem and degrees)

        Definition                    Value    dE/dq     Step     New-Value
    ----------------------------------------------------------------------------
     1. B(O   2,S   1)                1.6202  0.000136  0.0000    1.6202   
     2. B(O   3,S   1)                1.4789  0.000046 -0.0001    1.4788   
     3. B(O   4,S   1)                1.4383 -0.000115  0.0000    1.4383   
     4. B(O   5,S   1)                1.4713  0.000021 -0.0001    1.4712   
     5. B(O   5,H   0)                1.7027  0.000019 -0.0003    1.7024   
     6. B(H   6,O   2)                0.9615 -0.000049  0.0001    0.9616   
     7. B(N   7,H   0)                1.0470 -0.000029  0.0001    1.0471   
     8. B(H   8,N   7)                1.0549  0.000004 -0.0001    1.0548   
     9. B(H   8,O   3)                1.6505 -0.000013  0.0009    1.6514   
    10. B(C   9,N   7)                1.4683 -0.000006  0.0001    1.4684   
    11. B(H  10,C   9)                1.0880 -0.000031  0.0001    1.0881   
    12. B(H  11,C   9)                1.0879 -0.000031  0.0001    1.0880   
    13. B(H  12,C   9)                1.0868 -0.000030  0.0001    1.0868   
    14. B(C  13,N   7)                1.4694 -0.000005  0.0001    1.4695   
    15. B(H  14,C  13)                1.0879 -0.000032  0.0001    1.0880   
    16. B(H  15,C  13)                1.0871 -0.000028  0.0001    1.0872   
    17. B(H  16,C  13)                1.0879 -0.000031  0.0001    1.0879   
    18. A(O   5,H   0,N   7)          145.08 -0.000012    0.02    145.10   
    19. A(O   3,S   1,O   5)          110.61  0.000039   -0.00    110.61   
    20. A(O   2,S   1,O   5)          102.46 -0.000038    0.01    102.47   
    21. A(O   2,S   1,O   4)          106.24  0.000022   -0.01    106.24   
    22. A(O   3,S   1,O   4)          114.65 -0.000011    0.00    114.65   
    23. A(O   4,S   1,O   5)          116.48  0.000011   -0.01    116.47   
    24. A(O   2,S   1,O   3)          104.83 -0.000033    0.00    104.83   
    25. A(S   1,O   2,H   6)          106.70 -0.000072   -0.01    106.69   
    26. A(S   1,O   3,H   8)          108.72 -0.000062    0.02    108.73   
    27. A(H   0,O   5,S   1)          109.62 -0.000017    0.00    109.62   
    28. A(C   9,N   7,C  13)          115.84  0.000001   -0.01    115.84   
    29. A(H   8,N   7,C  13)          110.49 -0.000003   -0.01    110.49   
    30. A(H   8,N   7,C   9)          111.32  0.000002   -0.01    111.32   
    31. A(H   0,N   7,C   9)          111.33 -0.000019   -0.01    111.33   
    32. A(H   0,N   7,C  13)          110.51  0.000017   -0.00    110.50   
    33. A(H   0,N   7,H   8)           95.53  0.000003    0.03     95.56   
    34. A(O   3,H   8,N   7)          149.44  0.000055   -0.08    149.36   
    35. A(H  10,C   9,H  12)          109.67  0.000020   -0.00    109.66   
    36. A(N   7,C   9,H  12)          108.39 -0.000030    0.00    108.39   
    37. A(H  10,C   9,H  11)          109.61  0.000019   -0.00    109.61   
    38. A(N   7,C   9,H  11)          109.71 -0.000014    0.00    109.72   
    39. A(N   7,C   9,H  10)          109.84 -0.000014   -0.00    109.84   
    40. A(H  11,C   9,H  12)          109.60  0.000018   -0.00    109.60   
    41. A(H  15,C  13,H  16)          109.65  0.000025   -0.00    109.65   
    42. A(H  14,C  13,H  16)          109.68  0.000024   -0.00    109.67   
    43. A(N   7,C  13,H  16)          109.70 -0.000026    0.00    109.70   
    44. A(H  14,C  13,H  15)          109.69  0.000026   -0.00    109.68   
    45. A(N   7,C  13,H  15)          108.25 -0.000033    0.01    108.25   
    46. A(N   7,C  13,H  14)          109.86 -0.000015   -0.00    109.86   
    47. D(H   6,O   2,S   1,O   5)   -146.58  0.000011   -0.01   -146.59   
    48. D(H   6,O   2,S   1,O   4)    -23.90  0.000015   -0.02    -23.91   
    49. D(H   6,O   2,S   1,O   3)     97.87 -0.000004   -0.01     97.86   
    50. D(H   8,O   3,S   1,O   5)    -10.15  0.000020   -0.05    -10.20   
    51. D(H   8,O   3,S   1,O   2)     99.60 -0.000024   -0.04     99.56   
    52. D(H   8,O   3,S   1,O   4)   -144.31 -0.000024   -0.04   -144.35   
    53. D(S   1,O   5,H   0,N   7)     -2.91 -0.000002   -0.02     -2.93   
    54. D(H   0,O   5,S   1,O   4)    142.89  0.000014    0.06    142.95   
    55. D(H   0,O   5,S   1,O   3)      9.65 -0.000020    0.07      9.72   
    56. D(H   0,O   5,S   1,O   2)   -101.64  0.000021    0.06   -101.58   
    57. D(C   9,N   7,H   0,O   5)   -118.61  0.000034   -0.06   -118.67   
    58. D(H   8,N   7,H   0,O   5)     -3.14  0.000031   -0.05     -3.19   
    59. D(C  13,N   7,H   0,O   5)    111.17  0.000034   -0.04    111.13   
    60. D(O   3,H   8,N   7,H   0)      1.78 -0.000046    0.09      1.88   
    61. D(N   7,H   8,O   3,S   1)      5.34  0.000024   -0.05      5.29   
    62. D(O   3,H   8,N   7,C  13)   -112.54 -0.000066    0.08   -112.46   
    63. D(O   3,H   8,N   7,C   9)    117.26 -0.000066    0.10    117.36   
    64. D(H  12,C   9,N   7,C  13)   -179.87  0.000006   -0.02   -179.89   
    65. D(H  12,C   9,N   7,H   8)    -52.52  0.000004   -0.03    -52.56   
    66. D(H  12,C   9,N   7,H   0)     52.75 -0.000002   -0.00     52.75   
    67. D(H  11,C   9,N   7,C  13)    -60.23  0.000001   -0.01    -60.24   
    68. D(H  11,C   9,N   7,H   8)     67.12 -0.000001   -0.03     67.09   
    69. D(H  11,C   9,N   7,H   0)    172.40 -0.000007    0.00    172.40   
    70. D(H  10,C   9,N   7,C  13)     60.32  0.000008   -0.01     60.31   
    71. D(H  10,C   9,N   7,H   8)   -172.33  0.000006   -0.03   -172.36   
    72. D(H  10,C   9,N   7,H   0)    -67.05 -0.000000    0.00    -67.05   
    73. D(H  15,C  13,N   7,H   0)    -52.13 -0.000010   -0.04    -52.17   
    74. D(H  14,C  13,N   7,C   9)    -60.17  0.000003   -0.02    -60.19   
    75. D(H  14,C  13,N   7,H   8)    172.07  0.000002   -0.00    172.07   
    76. D(H  15,C  13,N   7,H   8)     52.32  0.000000   -0.00     52.32   
    77. D(H  14,C  13,N   7,H   0)     67.62 -0.000008   -0.04     67.58   
    78. D(H  16,C  13,N   7,C   9)     60.47  0.000006   -0.02     60.45   
    79. D(H  16,C  13,N   7,H   8)    -67.29  0.000006   -0.00    -67.30   
    80. D(H  16,C  13,N   7,H   0)   -171.75 -0.000004   -0.04   -171.79   
    81. D(H  15,C  13,N   7,C   9)   -179.92  0.000001   -0.02   -179.94   
    ----------------------------------------------------------------------------

         *************************************************************
         *                GEOMETRY OPTIMIZATION CYCLE  11            *
         *************************************************************
---------------------------------
CARTESIAN COORDINATES (ANGSTROEM)
---------------------------------
  H      1.207024   -0.085920    0.800081
  S     -1.265030   -0.142340    0.006156
  O     -1.797871    1.387685    0.015215
  O     -0.419555   -0.241644   -1.202998
  O     -2.436847   -0.976206   -0.011077
  O     -0.438427   -0.197936    1.221951
  H     -2.680686    1.374932   -0.365726
  N      1.887839   -0.021844    0.007137
  H      1.164021   -0.102461   -0.755811
  C      2.804711   -1.168745   -0.003494
  H      3.452910   -1.131497    0.869630
  H      3.408965   -1.147239   -0.907966
  H      2.213675   -2.080537    0.018447
  C      2.520523    1.304123   -0.022130
  H      3.160466    1.427575    0.849063
  H      1.735671    2.056298   -0.009489
  H      3.112382    1.408194   -0.929029

----------------------------
CARTESIAN COORDINATES (A.U.)
----------------------------
  NO LB      ZA    FRAG     MASS         X           Y           Z
   0 H     1.0000    0     1.008    2.280945   -0.162365    1.511934
   1 S    16.0000    0    32.060   -2.390560   -0.268983    0.011634
   2 O     8.0000    0    15.999   -3.397485    2.622346    0.028751
   3 O     8.0000    0    15.999   -0.792844   -0.456640   -2.273336
   4 O     8.0000    0    15.999   -4.604973   -1.844761   -0.020933
   5 O     8.0000    0    15.999   -0.828508   -0.374045    2.309153
   6 H     1.0000    0     1.008   -5.065762    2.598246   -0.691121
   7 N     7.0000    0    14.007    3.567498   -0.041279    0.013487
   8 H     1.0000    0     1.008    2.199680   -0.193623   -1.428275
   9 C     6.0000    0    12.011    5.300136   -2.208609   -0.006603
  10 H     1.0000    0     1.008    6.525054   -2.138219    1.643362
  11 H     1.0000    0     1.008    6.442009   -2.167968   -1.715808
  12 H     1.0000    0     1.008    4.183239   -3.931646    0.034861
  13 C     6.0000    0    12.011    4.763097    2.464436   -0.041819
  14 H     1.0000    0     1.008    5.972416    2.697725    1.604496
  15 H     1.0000    0     1.008    3.279943    3.885840   -0.017932
  16 H     1.0000    0     1.008    5.881550    2.661102   -1.755611

--------------------------------
INTERNAL COORDINATES (ANGSTROEM)
--------------------------------
 H      0   0   0     0.000000000000     0.00000000     0.00000000
 S      1   0   0     2.597027069552     0.00000000     0.00000000
 O      2   1   0     1.620178735583   106.90748536     0.00000000
 O      2   1   3     1.478763562251    72.97412918   100.76448645
 O      2   1   3     1.438326972268   142.35038024   209.25624456
 O      2   1   3     1.471230639662    38.12972895   271.25360223
 H      3   2   1     0.961581678715   106.69033589   174.20063783
 N      1   2   3     1.047078809293   112.87589400   266.92898068
 H      8   1   2     1.054751577066    95.56101131   355.11568312
 C      8   1   2     1.468384153498   111.32627936   239.63894430
 H     10   8   1     1.088068798935   109.84230650   292.95210573
 H     10   8   1     1.087958860734   109.71712610   172.40170636
 H     10   8   1     1.086816467190   108.39486973    52.75382323
 C      8   1   2     1.469467243821   110.50256170   109.43825503
 H     14   8   1     1.087999987597   109.85753593    67.58125224
 H     14   8   1     1.087160796505   108.25499156   307.83172335
 H     14   8   1     1.087931949760   109.70339531   188.21356110

---------------------------
INTERNAL COORDINATES (A.U.)
---------------------------
 H      0   0   0     0.000000000000     0.00000000     0.00000000
 S      1   0   0     4.907669923833     0.00000000     0.00000000
 O      2   1   0     3.061694098255   106.90748536     0.00000000
 O      2   1   3     2.794458149476    72.97412918   100.76448645
 O      2   1   3     2.718044068619   142.35038024   209.25624456
 O      2   1   3     2.780222988795    38.12972895   271.25360223
 H      3   2   1     1.817126028168   106.69033589   174.20063783
 N      1   2   3     1.978692190196   112.87589400   266.92898068
 H      8   1   2     1.993191619976    95.56101131   355.11568312
 C      8   1   2     2.774843909501   111.32627936   239.63894430
 H     10   8   1     2.056152044851   109.84230650   292.95210573
 H     10   8   1     2.055944291760   109.71712610   172.40170636
 H     10   8   1     2.053785480825   108.39486973    52.75382323
 C      8   1   2     2.776890653590   110.50256170   109.43825503
 H     14   8   1     2.056022010268   109.85753593    67.58125224
 H     14   8   1     2.054436168929   108.25499156   307.83172335
 H     14   8   1     2.055893437390   109.70339531   188.21356110


           ************************************************************
           *        Program running with 128 parallel MPI-processes   *
           *              working on a common directory               *
           ************************************************************
------------------------------------------------------------------------------
                   ___                                                        
                  /   \      - P O W E R E D   B Y -                         
                 /     \                                                     
                 |  |  |   _    _      __       _____    __    __             
                 |  |  |  | |  | |    /  \     |  _  \  |  |  /  |          
                  \  \/   | |  | |   /    \    | | | |  |  | /  /          
                 / \  \   | |__| |  /  /\  \   | |_| |  |  |/  /          
                |  |  |   |  __  | /  /__\  \  |    /   |      \           
                |  |  |   | |  | | |   __   |  |    \   |  |\   \          
                \     /   | |  | | |  |  |  |  | |\  \  |  | \   \       
                 \___/    |_|  |_| |__|  |__|  |_| \__\ |__|  \__/        
                                                                              
                      - O R C A' S   B I G   F R I E N D -                    
                                      &                                       
                       - I N T E G R A L  F E E D E R -                       
                                                                              
 v1 FN, 2020, v2 2021                                                         
------------------------------------------------------------------------------


Reading SHARK input file h2so4+DMA_noaug.SHARKINP.tmp ... ok
----------------------
SHARK INTEGRAL PACKAGE
----------------------

Number of atoms                             ...     17
Number of basis functions                   ...    437
Number of shells                            ...    193
Maximum angular momentum                    ...      3
Integral batch strategy                     ... SHARK/LIBINT Hybrid
RI-J (if used) integral strategy            ... SPLIT-RIJ (Revised 2003 algorithm where possible)
Printlevel                                  ...      1
Contraction scheme used                     ... PARTIAL GENERAL contraction
Coulomb Range Separation                    ... NOT USED
Exchange Range Separation                   ... Long Range
   Mu parameter                             ...  0.250000
   Scaling (regular/separated)              ...  0.195728  0.804272
Finite Nucleus Model                        ... NOT USED
Auxiliary Coulomb fitting basis             ... AVAILABLE
   # of basis functions in Aux-J            ...    493
   # of shells in Aux-J                     ...    167
   Maximum angular momentum in Aux-J        ...      4
Auxiliary J/K fitting basis                 ... NOT available
Auxiliary Correlation fitting basis         ... NOT available
Auxiliary 'external' fitting basis          ... NOT available
Integral threshold                          ...     1.000000e-12
Primitive cut-off                           ...     1.000000e-14
Primitive pair pre-selection threshold      ...     1.000000e-14

Calculating pre-screening integrals         ... done (  0.0 sec) Dimension = 193
Calculating pre-screening integrals (ORCA)  ... done (  0.1 sec) Dimension = 136
Organizing shell pair data                  ... done (  0.1 sec)
Shell pair information
Total number of shell pairs                 ...     18721
Shell pairs after pre-screening             ...     13610
Total number of primitive shell pairs       ...     25473
Primitive shell pairs kept                  ...     16805
          la=0 lb=0:   3915 shell pairs
          la=1 lb=0:   4065 shell pairs
          la=1 lb=1:   1036 shell pairs
          la=2 lb=0:   2037 shell pairs
          la=2 lb=1:   1028 shell pairs
          la=2 lb=2:    281 shell pairs
          la=3 lb=0:    711 shell pairs
          la=3 lb=1:    334 shell pairs
          la=3 lb=2:    171 shell pairs
          la=3 lb=3:     32 shell pairs

Calculating one electron integrals          ... done (  0.0 sec)
Calculating RI/J V-Matrix + Cholesky decomp.... done (  0.0 sec)
Calculating Nuclear repulsion               ... done (  0.0 sec) ENN=    553.898872808570 Eh

SHARK setup successfully completed in   0.5 seconds

Maximum memory used throughout the entire GTOINT-calculation: 58.2 MB


           ************************************************************
           *        Program running with 128 parallel MPI-processes   *
           *              working on a common directory               *
           ************************************************************

Diagonalization of the overlap matrix:
Smallest eigenvalue                        ... 1.021e-03
Time for diagonalization                   ...    0.029 sec
Threshold for overlap eigenvalues          ... 1.000e-08
Number of eigenvalues below threshold      ... 0
Time for construction of square roots      ...    0.030 sec
Total time needed                          ...    0.068 sec

-------------------
DFT GRID GENERATION
-------------------

General Integration Accuracy     IntAcc      ... 4.959
Radial Grid Type                 RadialGrid  ... OptM3 with GC (2021)
Angular Grid (max. ang.)         AngularGrid ... 6 (Lebedev-590)
Angular grid pruning method      GridPruning ... 4 (adaptive)
Weight generation scheme         WeightScheme... Becke
Basis function cutoff            BFCut       ... 1.0000e-12
Integration weight cutoff        WCut        ... 1.0000e-14
Angular grids for H and He will be reduced by one unit
Partially contracted basis set               ... off
Rotationally invariant grid construction     ... off

Total number of grid points                  ...   194981
Total number of batches                      ...     3055
Average number of points per batch           ...       63
Average number of grid points per atom       ...    11469
Time for grid setup =    2.100 sec

--------------------
COSX GRID GENERATION
--------------------

GRIDX 1
-------
General Integration Accuracy     IntAcc      ... 4.020
Radial Grid Type                 RadialGrid  ... OptM3 with GC (2021)
Angular Grid (max. ang.)         AngularGrid ... 2 (Lebedev-110)
Angular grid pruning method      GridPruning ... 4 (adaptive)
Weight generation scheme         WeightScheme... Becke
Basis function cutoff            BFCut       ... 1.0000e-12
Integration weight cutoff        WCut        ... 1.0000e-14
Angular grids for H and He will be reduced by one unit
Partially contracted basis set               ... on
Rotationally invariant grid construction     ... off

Total number of grid points                  ...    21510
Total number of batches                      ...      342
Average number of points per batch           ...       62
Average number of grid points per atom       ...     1265
UseSFitting                                  ... on

GRIDX 2
-------
General Integration Accuracy     IntAcc      ... 4.338
Radial Grid Type                 RadialGrid  ... OptM3 with GC (2021)
Angular Grid (max. ang.)         AngularGrid ... 3 (Lebedev-194)
Angular grid pruning method      GridPruning ... 4 (adaptive)
Weight generation scheme         WeightScheme... Becke
Basis function cutoff            BFCut       ... 1.0000e-12
Integration weight cutoff        WCut        ... 1.0000e-14
Angular grids for H and He will be reduced by one unit
Partially contracted basis set               ... on
Rotationally invariant grid construction     ... off

Total number of grid points                  ...    47724
Total number of batches                      ...      753
Average number of points per batch           ...       63
Average number of grid points per atom       ...     2807
UseSFitting                                  ... on

GRIDX 3
-------
General Integration Accuracy     IntAcc      ... 4.871
Radial Grid Type                 RadialGrid  ... OptM3 with GC (2021)
Angular Grid (max. ang.)         AngularGrid ... 4 (Lebedev-302)
Angular grid pruning method      GridPruning ... 4 (adaptive)
Weight generation scheme         WeightScheme... Becke
Basis function cutoff            BFCut       ... 1.0000e-12
Integration weight cutoff        WCut        ... 1.0000e-14
Angular grids for H and He will be reduced by one unit
Partially contracted basis set               ... on
Rotationally invariant grid construction     ... off

Total number of grid points                  ...    91354
Total number of batches                      ...     1436
Average number of points per batch           ...       63
Average number of grid points per atom       ...     5374
UseSFitting                                  ... on

Time for X-Grid setup             =    0.927 sec

 re-compute Schwartz prescreening matrix in partically contracted basis (1) ...done (   0.081 sec)
--------------
SCF ITERATIONS
--------------
ITER       Energy         Delta-E        Max-DP      RMS-DP      [F,P]     Damp
               ***  Starting incremental Fock matrix formation  ***
                      *** Initiating the SOSCF procedure ***
                      *** Re-Reading the Fockian *** 
                      *** Removing any level shift *** 
ITER      Energy       Delta-E        Grad      Rot      Max-DP    RMS-DP
  0   -835.52234710 -835.5223471019  0.000152  0.000152  0.000145  0.000003
               *** Restarting incremental Fock matrix formation ***
  1   -835.52234905  -0.0000019488  0.000054  0.000052  0.000079  0.000002
  2   -835.52234932  -0.0000002676  0.000014  0.000029  0.000031  0.000001
  3   -835.52234934  -0.0000000190  0.000008  0.000009  0.000011  0.000000
  4   -835.52234934  -0.0000000020  0.000006  0.000004  0.000005  0.000000
  5   -835.52234934  -0.0000000013  0.000001  0.000001  0.000002  0.000000
  6   -835.52234934  -0.0000000001  0.000001  0.000000  0.000001  0.000000
                  ***Gradient check signals convergence***
              ***Rediagonalizing the Fockian in SOSCF/NRSCF***

               *****************************************************
               *                     SUCCESS                       *
               *           SCF CONVERGED AFTER   7 CYCLES          *
               *****************************************************

Old exchange energy                            =    -23.562298366 Eh
New exchange energy                            =    -23.562304395 Eh
Exchange energy change after final integration =     -0.000006029 Eh
Total energy after final integration           =   -835.522355370 Eh
Final COS-X integration done in                =     0.999 sec
Total Energy       :         -835.52235537 Eh          -22735.71915 eV
  Last Energy change         ...   -6.1732e-11  Tolerance :   1.0000e-09
  Last MAX-Density change    ...    3.1086e-15  Tolerance :   1.0000e-08
             **** THE GBW FILE WAS UPDATED (h2so4+DMA_noaug.gbw) ****
             **** DENSITY h2so4+DMA_noaug.scfp WAS UPDATED ****
             **** ENERGY FILE WAS UPDATED (h2so4+DMA_noaug.en.tmp) ****
             **** THE GBW FILE WAS UPDATED (h2so4+DMA_noaug.gbw) ****
             **** DENSITY h2so4+DMA_noaug.scfp WAS UPDATED ****
Total SCF time: 0 days 0 hours 0 min 11 sec 

Maximum memory used throughout the entire SCF-calculation: 95.1 MB


-------------------------------------------------------------------------------
                          DFT DISPERSION CORRECTION                            
                                                                               
                              DFTD3 V3.1  Rev 1                                
                              USING zero damping                               
-------------------------------------------------------------------------------
-------------------------   ----------------
Dispersion correction           -0.005425362
-------------------------   ----------------


-------------------------   --------------------
FINAL SINGLE POINT ENERGY      -835.527780731297
-------------------------   --------------------


           ************************************************************
           *        Program running with 128 parallel MPI-processes   *
           *              working on a common directory               *
           ************************************************************
------------------------------------------------------------------------------
                         ORCA SCF GRADIENT CALCULATION
------------------------------------------------------------------------------

 ... reading COSX grid (gridx3)
Gradient of the Kohn-Sham DFT energy:
Kohn-Sham wavefunction type      ... RKS
Hartree-Fock exchange scaling    ...    0.196
Number of operators              ...    1
Number of atoms                  ...   17
Basis set dimensions             ...  370
Integral neglect threshold       ... 1.0e-12
Integral primitive cutoff        ... 1.0e-14
SHARK Integral package           ... ON

Nuc. rep. gradient       (SHARK) ... done (  0.0 sec)
HCore & Overlap gradient (SHARK) ... done (  0.0 sec)
RI-J gradient            (SHARK) ... done (  0.2 sec)
COSX-gradient                    ... done (  1.4 sec)
Exchange-correlation gradient    ... done
Dispersion correction            ... done

------------------
CARTESIAN GRADIENT
------------------

   1   H   :    0.000056732    0.000136192    0.000046557
   2   S   :    0.000002197   -0.000150900    0.000047689
   3   O   :    0.000005636    0.000197386    0.000017043
   4   O   :   -0.000053266   -0.000127658    0.000031457
   5   O   :    0.000065115    0.000096105    0.000020944
   6   O   :   -0.000068981   -0.000049274   -0.000034600
   7   H   :   -0.000029653   -0.000022894    0.000015918
   8   N   :   -0.000105056   -0.000176013   -0.000004584
   9   H   :   -0.000041470    0.000314578    0.000009863
  10   C   :   -0.000000508   -0.000051000    0.000022993
  11   H   :   -0.000019632    0.000015868    0.000017681
  12   H   :   -0.000025469    0.000008713   -0.000004806
  13   H   :   -0.000040260    0.000008159    0.000010867
  14   C   :    0.000058840    0.000045964   -0.000007491
  15   H   :   -0.000005239   -0.000001366    0.000006265
  16   H   :   -0.000023795    0.000007692   -0.000004806
  17   H   :   -0.000014910   -0.000011995   -0.000015092

Difference to translation invariance:
           :   -0.0002397220    0.0002395565    0.0001758978

Difference to rotation invariance:
           :   -0.0001343591    0.0002352682   -0.0001564349

Norm of the cartesian gradient     ...    0.0005373419
RMS gradient                       ...    0.0000752429
MAX gradient                       ...    0.0003145783

-------
TIMINGS
-------

Total SCF gradient time            ...        2.402 sec

One electron gradient       ....       0.019 sec  (  0.8%)
RI-J Coulomb gradient       ....       0.153 sec  (  6.4%)
COSX gradient               ....       1.395 sec  ( 58.1%)
XC gradient                 ....       0.311 sec  ( 13.0%)

Maximum memory used throughout the entire SCFGRAD-calculation: 64.2 MB
------------------------------------------------------------------------------
                         ORCA GEOMETRY RELAXATION STEP
------------------------------------------------------------------------------

Reading the OPT-File                    .... done
Getting information on internals        .... done
Copying old internal coords+grads       .... done
Making the new internal coordinates     .... (new redundants).... done
Validating the new internal coordinates .... (new redundants).... done
Calculating the B-matrix                .... done
Calculating the G,G- and P matrices     .... done
Transforming gradient to internals      .... done
Projecting the internal gradient        .... done
Number of atoms                         ....  17
Number of internal coordinates          ....  81
Current Energy                          ....  -835.527780731 Eh
Current gradient norm                   ....     0.000537342 Eh/bohr
Maximum allowed component of the step   ....  0.300
Current trust radius                    ....  0.300
Updating the Hessian (BFGS)             .... done
Forming the augmented Hessian           .... done
Diagonalizing the augmented Hessian     .... done
Last element of RFO vector              ....  0.999959818
Lowest eigenvalues of augmented Hessian:
 -0.000000957  0.003119253  0.007217525  0.013916845  0.015783193
Length of the computed step             ....  0.008964837
The final length of the internal step   ....  0.008964837
Converting the step to cartesian space:
 Initial RMS(Int)=    0.0009960930
Transforming coordinates:
 Iter   0:  RMS(Cart)=    0.0017985768 RMS(Int)=    0.0009943742
 Iter   1:  RMS(Cart)=    0.0000039030 RMS(Int)=    0.0000028894
 Iter   2:  RMS(Cart)=    0.0000000145 RMS(Int)=    0.0000000107
done
Storing new coordinates                 .... done

                                .--------------------.
          ----------------------|Geometry convergence|-------------------------
          Item                value                   Tolerance       Converged
          ---------------------------------------------------------------------
          Energy change      -0.0000001648            0.0000002000      YES
          RMS gradient        0.0000288623            0.0000080000      NO
          MAX gradient        0.0001171190            0.0000300000      NO
          RMS step            0.0009960930            0.0001000000      NO
          MAX step            0.0034491077            0.0002000000      NO
          ........................................................
          Max(Bonds)      0.0015      Max(Angles)    0.14
          Max(Dihed)        0.20      Max(Improp)    0.00
          ---------------------------------------------------------------------

The optimization has not yet converged - more geometry cycles are needed


    ---------------------------------------------------------------------------
                         Redundant Internal Coordinates
                            (Angstroem and degrees)

        Definition                    Value    dE/dq     Step     New-Value
    ----------------------------------------------------------------------------
     1. B(O   2,S   1)                1.6202  0.000117 -0.0002    1.6200   
     2. B(O   3,S   1)                1.4788 -0.000050 -0.0002    1.4786   
     3. B(O   4,S   1)                1.4383 -0.000108  0.0001    1.4384   
     4. B(O   5,S   1)                1.4712 -0.000053 -0.0000    1.4712   
     5. B(O   5,H   0)                1.7024  0.000018 -0.0009    1.7014   
     6. B(H   6,O   2)                0.9616  0.000020  0.0001    0.9617   
     7. B(N   7,H   0)                1.0471 -0.000020  0.0002    1.0472   
     8. B(H   8,N   7)                1.0548 -0.000005 -0.0002    1.0545   
     9. B(H   8,O   3)                1.6514 -0.000007  0.0015    1.6528   
    10. B(C   9,N   7)                1.4684  0.000031  0.0001    1.4684   
    11. B(H  10,C   9)                1.0881  0.000007  0.0001    1.0881   
    12. B(H  11,C   9)                1.0880  0.000007  0.0001    1.0880   
    13. B(H  12,C   9)                1.0868  0.000011  0.0001    1.0869   
    14. B(C  13,N   7)                1.4695  0.000029  0.0000    1.4695   
    15. B(H  14,C  13)                1.0880  0.000007  0.0001    1.0881   
    16. B(H  15,C  13)                1.0872  0.000010  0.0001    1.0872   
    17. B(H  16,C  13)                1.0879  0.000007  0.0001    1.0880   
    18. A(O   5,H   0,N   7)          145.10 -0.000046    0.05    145.16   
    19. A(O   3,S   1,O   5)          110.61  0.000031   -0.01    110.60   
    20. A(O   2,S   1,O   5)          102.47  0.000007    0.01    102.48   
    21. A(O   2,S   1,O   4)          106.24  0.000004   -0.01    106.23   
    22. A(O   3,S   1,O   4)          114.65 -0.000012    0.01    114.66   
    23. A(O   4,S   1,O   5)          116.47 -0.000005   -0.01    116.46   
    24. A(O   2,S   1,O   3)          104.83 -0.000029    0.01    104.85   
    25. A(S   1,O   2,H   6)          106.69 -0.000088    0.01    106.70   
    26. A(S   1,O   3,H   8)          108.73 -0.000030    0.03    108.77   
    27. A(H   0,O   5,S   1)          109.62  0.000009    0.00    109.62   
    28. A(C   9,N   7,C  13)          115.84  0.000003   -0.01    115.83   
    29. A(H   8,N   7,C  13)          110.49 -0.000000   -0.01    110.48   
    30. A(H   8,N   7,C   9)          111.32 -0.000008   -0.00    111.32   
    31. A(H   0,N   7,C   9)          111.33 -0.000027   -0.00    111.32   
    32. A(H   0,N   7,C  13)          110.50  0.000019   -0.01    110.49   
    33. A(H   0,N   7,H   8)           95.56  0.000014    0.04     95.60   
    34. A(O   3,H   8,N   7)          149.36  0.000022   -0.14    149.22   
    35. A(H  10,C   9,H  12)          109.66  0.000013   -0.01    109.66   
    36. A(N   7,C   9,H  12)          108.39 -0.000017    0.01    108.40   
    37. A(H  10,C   9,H  11)          109.61  0.000014   -0.01    109.60   
    38. A(N   7,C   9,H  11)          109.72 -0.000009    0.01    109.72   
    39. A(N   7,C   9,H  10)          109.84 -0.000011    0.00    109.84   
    40. A(H  11,C   9,H  12)          109.60  0.000011   -0.00    109.60   
    41. A(H  15,C  13,H  16)          109.65  0.000014   -0.00    109.64   
    42. A(H  14,C  13,H  16)          109.67  0.000017   -0.01    109.66   
    43. A(N   7,C  13,H  16)          109.70 -0.000020    0.01    109.71   
    44. A(H  14,C  13,H  15)          109.68  0.000015   -0.01    109.67   
    45. A(N   7,C  13,H  15)          108.25 -0.000015    0.01    108.27   
    46. A(N   7,C  13,H  14)          109.86 -0.000011    0.00    109.86   
    47. D(H   6,O   2,S   1,O   5)   -146.59  0.000015   -0.08   -146.67   
    48. D(H   6,O   2,S   1,O   4)    -23.91  0.000015   -0.10    -24.01   
    49. D(H   6,O   2,S   1,O   3)     97.86 -0.000011   -0.08     97.77   
    50. D(H   8,O   3,S   1,O   5)    -10.20 -0.000006   -0.02    -10.23   
    51. D(H   8,O   3,S   1,O   2)     99.56  0.000001   -0.01     99.55   
    52. D(H   8,O   3,S   1,O   4)   -144.35 -0.000019   -0.00   -144.35   
    53. D(S   1,O   5,H   0,N   7)     -2.93 -0.000008   -0.00     -2.93   
    54. D(H   0,O   5,S   1,O   4)    142.95  0.000013    0.04    143.00   
    55. D(H   0,O   5,S   1,O   3)      9.72  0.000004    0.05      9.77   
    56. D(H   0,O   5,S   1,O   2)   -101.58  0.000021    0.04   -101.55   
    57. D(C   9,N   7,H   0,O   5)   -118.67  0.000031   -0.10   -118.77   
    58. D(H   8,N   7,H   0,O   5)     -3.19  0.000021   -0.09     -3.28   
    59. D(C  13,N   7,H   0,O   5)    111.13  0.000033   -0.08    111.05   
    60. D(O   3,H   8,N   7,H   0)      1.88 -0.000038    0.18      2.06   
    61. D(N   7,H   8,O   3,S   1)      5.29  0.000035   -0.15      5.14   
    62. D(O   3,H   8,N   7,C  13)   -112.46 -0.000065    0.18   -112.28   
    63. D(O   3,H   8,N   7,C   9)    117.36 -0.000064    0.20    117.56   
    64. D(H  12,C   9,N   7,C  13)   -179.89  0.000005   -0.03   -179.92   
    65. D(H  12,C   9,N   7,H   8)    -52.56  0.000001   -0.06    -52.61   
    66. D(H  12,C   9,N   7,H   0)     52.75 -0.000001   -0.01     52.74   
    67. D(H  11,C   9,N   7,C  13)    -60.24  0.000002   -0.03    -60.27   
    68. D(H  11,C   9,N   7,H   8)     67.09 -0.000002   -0.05     67.04   
    69. D(H  11,C   9,N   7,H   0)    172.40 -0.000004   -0.00    172.40   
    70. D(H  10,C   9,N   7,C  13)     60.31  0.000007   -0.03     60.28   
    71. D(H  10,C   9,N   7,H   8)   -172.36  0.000002   -0.06   -172.41   
    72. D(H  10,C   9,N   7,H   0)    -67.05  0.000001   -0.01    -67.06   
    73. D(H  15,C  13,N   7,H   0)    -52.17 -0.000017   -0.04    -52.21   
    74. D(H  14,C  13,N   7,C   9)    -60.19  0.000003   -0.03    -60.21   
    75. D(H  14,C  13,N   7,H   8)    172.07  0.000011   -0.01    172.06   
    76. D(H  15,C  13,N   7,H   8)     52.32  0.000008   -0.00     52.32   
    77. D(H  14,C  13,N   7,H   0)     67.58 -0.000014   -0.04     67.54   
    78. D(H  16,C  13,N   7,C   9)     60.45  0.000004   -0.03     60.42   
    79. D(H  16,C  13,N   7,H   8)    -67.30  0.000012   -0.01    -67.31   
    80. D(H  16,C  13,N   7,H   0)   -171.79 -0.000013   -0.05   -171.84   
    81. D(H  15,C  13,N   7,C   9)   -179.94  0.000000   -0.02   -179.96   
    ----------------------------------------------------------------------------

         *************************************************************
         *                GEOMETRY OPTIMIZATION CYCLE  12            *
         *************************************************************
---------------------------------
CARTESIAN COORDINATES (ANGSTROEM)
---------------------------------
  H      1.206362   -0.087226    0.799171
  S     -1.265266   -0.141924    0.006311
  O     -1.796838    1.388376    0.016309
  O     -0.420582   -0.241661   -1.203121
  O     -2.437930   -0.974746   -0.010360
  O     -0.438026   -0.198962    1.221552
  H     -2.679414    1.376763   -0.365421
  N      1.887645   -0.022665    0.006469
  H      1.165002   -0.103816   -0.757217
  C      2.805664   -1.168730   -0.003345
  H      3.453497   -1.130545    0.870099
  H      3.410455   -1.147022   -0.907541
  H      2.215619   -2.081247    0.018709
  C      2.519279    1.303852   -0.022270
  H      3.158047    1.428044    0.849770
  H      1.733890    2.055585   -0.010747
  H      3.112366    1.408364   -0.928406

----------------------------
CARTESIAN COORDINATES (A.U.)
----------------------------
  NO LB      ZA    FRAG     MASS         X           Y           Z
   0 H     1.0000    0     1.008    2.279693   -0.164834    1.510214
   1 S    16.0000    0    32.060   -2.391007   -0.268198    0.011925
   2 O     8.0000    0    15.999   -3.395532    2.623650    0.030819
   3 O     8.0000    0    15.999   -0.794785   -0.456673   -2.273570
   4 O     8.0000    0    15.999   -4.607020   -1.842003   -0.019578
   5 O     8.0000    0    15.999   -0.827749   -0.375983    2.308398
   6 H     1.0000    0     1.008   -5.063358    2.601706   -0.690546
   7 N     7.0000    0    14.007    3.567133   -0.042830    0.012225
   8 H     1.0000    0     1.008    2.201534   -0.196183   -1.430933
   9 C     6.0000    0    12.011    5.301937   -2.208580   -0.006321
  10 H     1.0000    0     1.008    6.526163   -2.136421    1.644249
  11 H     1.0000    0     1.008    6.444826   -2.167557   -1.715004
  12 H     1.0000    0     1.008    4.186914   -3.932987    0.035355
  13 C     6.0000    0    12.011    4.760746    2.463923   -0.042084
  14 H     1.0000    0     1.008    5.967843    2.698612    1.605832
  15 H     1.0000    0     1.008    3.276578    3.884492   -0.020310
  16 H     1.0000    0     1.008    5.881520    2.661423   -1.754434

--------------------------------
INTERNAL COORDINATES (ANGSTROEM)
--------------------------------
 H      0   0   0     0.000000000000     0.00000000     0.00000000
 S      1   0   0     2.596259614656     0.00000000     0.00000000
 O      2   1   0     1.620026916205   106.89316329     0.00000000
 O      2   1   3     1.478568350217    72.98380362   100.78316549
 O      2   1   3     1.438405368119   142.35914235   209.30158932
 O      2   1   3     1.471186743112    38.11791686   271.22142314
 H      3   2   1     0.961661420043   106.69542926   174.12595726
 N      1   2   3     1.047230333943   112.92122091   266.96071643
 H      8   1   2     1.054521794875    95.60247605   355.02504629
 C      8   1   2     1.468441630158   111.32449893   239.53232769
 H     10   8   1     1.088140493040   109.84301656   292.94258566
 H     10   8   1     1.088031927283   109.72373793   172.39767250
 H     10   8   1     1.086888410813   108.40489647    52.74236031
 C      8   1   2     1.469500651291   110.49241079   109.35219333
 H     14   8   1     1.088072563214   109.85836921    67.53684122
 H     14   8   1     1.087230316451   108.26663994   307.79042672
 H     14   8   1     1.088006677036   109.71280469   188.16470771

---------------------------
INTERNAL COORDINATES (A.U.)
---------------------------
 H      0   0   0     0.000000000000     0.00000000     0.00000000
 S      1   0   0     4.906219644259     0.00000000     0.00000000
 O      2   1   0     3.061407201209   106.89316329     0.00000000
 O      2   1   3     2.794089252195    72.98380362   100.78316549
 O      2   1   3     2.718192215308   142.35914235   209.30158932
 O      2   1   3     2.780140036337    38.11791686   271.22142314
 H      3   2   1     1.817276717439   106.69542926   174.12595726
 N      1   2   3     1.978978530286   112.92122091   266.96071643
 H      8   1   2     1.992757394565    95.60247605   355.02504629
 C      8   1   2     2.774952524647   111.32449893   239.53232769
 H     10   8   1     2.056287527076   109.84301656   292.94258566
 H     10   8   1     2.056082367528   109.72373793   172.39767250
 H     10   8   1     2.053921434570   108.40489647    52.74236031
 C      8   1   2     2.776953784559   110.49241079   109.35219333
 H     14   8   1     2.056159158309   109.85836921    67.53684122
 H     14   8   1     2.054567542588   108.26663994   307.79042672
 H     14   8   1     2.056034651476   109.71280469   188.16470771


           ************************************************************
           *        Program running with 128 parallel MPI-processes   *
           *              working on a common directory               *
           ************************************************************
------------------------------------------------------------------------------
                   ___                                                        
                  /   \      - P O W E R E D   B Y -                         
                 /     \                                                     
                 |  |  |   _    _      __       _____    __    __             
                 |  |  |  | |  | |    /  \     |  _  \  |  |  /  |          
                  \  \/   | |  | |   /    \    | | | |  |  | /  /          
                 / \  \   | |__| |  /  /\  \   | |_| |  |  |/  /          
                |  |  |   |  __  | /  /__\  \  |    /   |      \           
                |  |  |   | |  | | |   __   |  |    \   |  |\   \          
                \     /   | |  | | |  |  |  |  | |\  \  |  | \   \       
                 \___/    |_|  |_| |__|  |__|  |_| \__\ |__|  \__/        
                                                                              
                      - O R C A' S   B I G   F R I E N D -                    
                                      &                                       
                       - I N T E G R A L  F E E D E R -                       
                                                                              
 v1 FN, 2020, v2 2021                                                         
------------------------------------------------------------------------------


Reading SHARK input file h2so4+DMA_noaug.SHARKINP.tmp ... ok
----------------------
SHARK INTEGRAL PACKAGE
----------------------

Number of atoms                             ...     17
Number of basis functions                   ...    437
Number of shells                            ...    193
Maximum angular momentum                    ...      3
Integral batch strategy                     ... SHARK/LIBINT Hybrid
RI-J (if used) integral strategy            ... SPLIT-RIJ (Revised 2003 algorithm where possible)
Printlevel                                  ...      1
Contraction scheme used                     ... PARTIAL GENERAL contraction
Coulomb Range Separation                    ... NOT USED
Exchange Range Separation                   ... Long Range
   Mu parameter                             ...  0.250000
   Scaling (regular/separated)              ...  0.195728  0.804272
Finite Nucleus Model                        ... NOT USED
Auxiliary Coulomb fitting basis             ... AVAILABLE
   # of basis functions in Aux-J            ...    493
   # of shells in Aux-J                     ...    167
   Maximum angular momentum in Aux-J        ...      4
Auxiliary J/K fitting basis                 ... NOT available
Auxiliary Correlation fitting basis         ... NOT available
Auxiliary 'external' fitting basis          ... NOT available
Integral threshold                          ...     1.000000e-12
Primitive cut-off                           ...     1.000000e-14
Primitive pair pre-selection threshold      ...     1.000000e-14

Calculating pre-screening integrals         ... done (  0.0 sec) Dimension = 193
Calculating pre-screening integrals (ORCA)  ... done (  0.1 sec) Dimension = 136
Organizing shell pair data                  ... done (  0.1 sec)
Shell pair information
[truncated: 698,444 more chars]
