# Supplementary material for: Effect of an Electric Field on the Structure and Stability of Atmospheric Clusters
Source: J Phys Chem A. 2024 Jan 13;128(3):646–55. doi: 10.1021/acs.jpca.3c07260 (PMC11389980; doi:10.1021/acs.jpca.3c07260)
Supplement: Supplementary file 2 — jp3c07260_si_002.zip [file jp3c07260_si_002.zip › configs/h2so4+DMA/h2so4+DMA_E=0.75d_num_noaug.inp]

! wb97x-D3 cc-pVTZ defgrid3 OPT Numgrad NumFreq
! VeryTightSCF VeryTightOpt

%pal nprocs=128 end

%scf
  efield 0.014213, 0.0031161, -0.0009876
end

%geom
  maxiter 200
end

*xyz 0 1
  H   1.20516517711835     -0.13199639664251      0.79569532745674
  S   -1.26614478191353     -0.11925246000635      0.00560645867428
  O   -1.77599378662582      1.41810585507517      0.03260566440476
  O   -0.42417412476795     -0.21818207756942     -1.20588858010369
  O   -2.44981229685722     -0.93612965436191     -0.01832014231040
  O   -0.43900045441737     -0.19870436226549      1.21993347227992
  H   -2.65273665597066      1.42651625701255     -0.36222620278390
  N   1.88777718947103     -0.05684664596639      0.00475586061438
  H   1.16881957187120     -0.15154600554923     -0.76011253596984
  C   2.84158910967396     -1.17252406344638      0.00042070504338
  H   3.48768144481214     -1.10920833419506      0.87359738099996
  H   3.44590867344568     -1.13560321284237     -0.90350852445048
  H   2.28274062174681     -2.10425814421096      0.02702529654365
  C   2.47636255912584      1.28976003634115     -0.02627520062020
  H   3.10665576853719      1.43783555530958      0.84805091345078
  H   1.66568219435706      2.01416129406432     -0.02095528630451
  H   3.06924979039325      1.41031235925332     -0.93044460692481
*
