# Supplementary material for: Effect of an Electric Field on the Structure and Stability of Atmospheric Clusters
Source: J Phys Chem A. 2024 Jan 13;128(3):646–55. doi: 10.1021/acs.jpca.3c07260 (PMC11389980; doi:10.1021/acs.jpca.3c07260)
Supplement: Supplementary file 2 — jp3c07260_si_002.zip [file jp3c07260_si_002.zip › configs/h2so4+nh3/h2so4+nh3_E=0.5d_num_noaug.inp]

! wb97x-D3 cc-pVTZ defgrid3 OPT numgrad numFreq
! VeryTightSCF VeryTightOpt

%pal nprocs=128 end

%scf
  efield 0.0003768,-0.0015524,-0.0095954
end

%geom
  maxiter 200
end

*xyz 0 1
  S   0.05108680967882      0.00639803337000     -0.03786264569242
  O   1.46447354479845      0.60896009367522     -0.48788608037968
  O   -0.07070863140623     -1.27015812285644     -0.91298770245297
  O   -0.91467710498897      0.97631407325823     -0.46442080352738
  O   0.16607224312821     -0.39770682056600      1.32780804269975
  H   2.14827415548871      0.19071326167122      0.04632095727269
  H   -0.50969741257038     -1.03328455221843     -1.81283643615706
  N   -1.28644662875197     -0.50486389050601     -3.11887313136101
  H   -0.70958362893489     -0.30697711110805     -3.92487886482279
  H   -2.06201267543066     -1.07870138239026     -3.42016674620578
  H   -1.65652311101110      0.37296458767053     -2.77254792937335
*
