# Supplementary material for: Effect of an Electric Field on the Structure and Stability of Atmospheric Clusters
Source: J Phys Chem A. 2024 Jan 13;128(3):646–55. doi: 10.1021/acs.jpca.3c07260 (PMC11389980; doi:10.1021/acs.jpca.3c07260)
Supplement: Supplementary file 2 — jp3c07260_si_002.zip [file jp3c07260_si_002.zip › configs/h2so4+nh3/h2so4+nh3_E=0.5d_num_noaug.xyz]

11
Coordinates from ORCA-job h2so4+nh3_E=0.5d_num_noaug
  S   0.04710106722003     -0.07499330147977      0.00144376025079
  O   1.54376334187963      0.54177695104901      0.04093713293350
  O   0.17088016593373     -1.35979788206567     -0.68911767301100
  O   -0.74472951607253      0.87681590673184     -0.81678401725647
  O   -0.32879064942376     -0.11147863858278      1.39150426206672
  H   1.94604510121091      0.39904197595124     -0.82164268752069
  H   -0.69912522228982     -1.32981928568996     -2.56211489173050
  N   -1.21547564827187     -0.54008603023400     -2.96503793223969
  H   -0.79017095841390     -0.23566127672619     -3.83515197397890
  H   -2.18109326615674     -0.79860299289779     -3.13565978508425
  H   -1.12814685561566      0.19646274394408     -2.18670753442943
