# Supplementary material for: Effect of an Electric Field on the Structure and Stability of Atmospheric Clusters
Source: J Phys Chem A. 2024 Jan 13;128(3):646–55. doi: 10.1021/acs.jpca.3c07260 (PMC11389980; doi:10.1021/acs.jpca.3c07260)
Supplement: Supplementary file 2 — jp3c07260_si_002.zip [file jp3c07260_si_002.zip › configs/h2so4+nh3/h2so4+nh3_noaug.xyz]

11
Coordinates from ORCA-job h2so4+nh3_noaug
  S   0.04648088352746      0.00342566549866     -0.02959594759329
  O   1.45110474199790      0.61775121250527     -0.49166416591929
  O   -0.07574894476551     -1.27072773839469     -0.90875749774489
  O   -0.92911872587535      0.96924191902744     -0.44219818664829
  O   0.17761792840963     -0.40658898243681      1.33278141335811
  H   2.14499609107359      0.19488332180549      0.02560489776050
  H   -0.51104869356347     -1.03108833099608     -1.80906009922949
  N   -1.28005156277709     -0.50307555539114     -3.12191609457369
  H   -0.70351141043457     -0.33108634269362     -3.93409114764696
  H   -2.06831857638585     -1.06657138018847     -3.40958816978381
  H   -1.63214417120674      0.38749438126396     -2.78984634197891
